# Supplementary material for: The epibiotic life of the cosmopolitan diatom Fragilariopsis doliolus on heterotrophic ciliates in the open ocean
Source: ISME J. 2018 Jan 18;12(4):1094–108. doi: 10.1038/s41396-017-0029-1 (PMC5864193; doi:10.1038/s41396-017-0029-1)
Supplement: Supplementary file 7 — Table S1 [file 41396_2017_29_MOESM7_ESM.xlsx]

## Sheet: Table S1 | Methods
Sample label	Sample material label	Sample preparation method label	Sampling Station label	Sampling event label	Sampling device	Sampling Date/Time	Sampling Latitude	Sampling Longitude	Sampling Depth	Size fraction lower threshold	Size fraction upper threshold		Analysis performed	Analysis performed	Analysis method	Analysis method	Analysis performed	Analysis performed	Analysis performed	Additional methodological context
(Tara Oceans ID)	(TARA_station#_depth_size-fraction)	(protocol-label_size-fraction)	(TARA_station#)	(TARA_event-datetime_station#_EVENT_event-type)		(yyyy-mm-ddThh:mm)	(degree N)	(degree E)	(m)	(micrometre)	(micrometre)		isolation from ethanol samples (# of consortia)	genomic analysis from isolation (# of consortia)	scanning electron microscopy (SEM)	confocal laser scanning microscopy (CLSM)	Consortia counts in formol using inverted light microscope	Consortia counts using high throughput microscopy	Tintinnid counts in formol using inverted light microscope	(url)
TARA_A200000121	TARA_007_SRF_20-180	IMG-(formol)_N20-180	TARA_007	TARA_20090923T1439Z_007_EVENT_NET	plankton net [NET-DOUBLE-20]+[SIEVE-180]	2009-09-23T14:39	37.0299	1.9575	9	20	180								x	https://ws.pangaea.de/dds-fdp/rest/panquery?datasetDOI=doi.pangaea.de/10.1594/PANGAEA.842197&filterParameterValue=1,TARA_A200000121&output=html
TARA_A100000935	TARA_018_SRF_20-180	IMG-(formol)_N20-180	TARA_018	TARA_20091102T1031Z_018_EVENT_NET	plankton net [NET-DOUBLE-20]+[SIEVE-180]	2009-11-02T10:31	35.7444	14.3083	5	20	180								x	https://ws.pangaea.de/dds-fdp/rest/panquery?datasetDOI=doi.pangaea.de/10.1594/PANGAEA.842197&filterParameterValue=1,TARA_A100000935&output=html
TARA_A100001087	TARA_032_SRF_20-180	IMG-(formol)_N20-180	TARA_032	TARA_20100111T0721Z_032_EVENT_NET	plankton net [NET-DOUBLE-20]+[SIEVE-180]	2010-01-11T07:21	23.36	37.2183	5	20	180								x	https://ws.pangaea.de/dds-fdp/rest/panquery?datasetDOI=doi.pangaea.de/10.1594/PANGAEA.842197&filterParameterValue=1,TARA_A100001087&output=html
TARA_G100000934	TARA_034_SRF_20-180	IMG-(formol)_N20-180	TARA_034	TARA_20100120T0445Z_034_EVENT_NET	plankton net [NET-DOUBLE-20]+[SIEVE-180]	2010-01-20T04:45	18.3967	39.8767	5	20	180								x	https://ws.pangaea.de/dds-fdp/rest/panquery?datasetDOI=doi.pangaea.de/10.1594/PANGAEA.842197&filterParameterValue=1,TARA_G100000934&output=html
TARA_G100000443	TARA_039_SRF_20-180	IMG-(formol)_N20-180	TARA_039	TARA_20100318T0505Z_039_EVENT_NET	plankton net [NET-DOUBLE-20]+[SIEVE-180]	2010-03-18T05:05	18.5667	66.522	5	20	180								x	https://ws.pangaea.de/dds-fdp/rest/panquery?datasetDOI=doi.pangaea.de/10.1594/PANGAEA.842197&filterParameterValue=1,TARA_G100000443&output=html
TARA_G100000248	TARA_041_SRF_20-180	IMG-(formol)_N20-180	TARA_041	TARA_20100330T0245Z_041_EVENT_NET	plankton net [NET-DOUBLE-20]+[SIEVE-180]	2010-03-30T02:45	14.6067	69.9775	5	20	180								x	https://ws.pangaea.de/dds-fdp/rest/panquery?datasetDOI=doi.pangaea.de/10.1594/PANGAEA.842197&filterParameterValue=1,TARA_G100000248&output=html
TARA_G100000171	TARA_042_SRF_20-180	IMG-(lugol)_N20-180	TARA_042	TARA_20100404T0304Z_042_EVENT_NET	plankton net [NET-DOUBLE-20]+[SIEVE-180]	2010-04-04T03:04	6.0019	73.8949	5	20	180								x	https://ws.pangaea.de/dds-fdp/rest/panquery?datasetDOI=doi.pangaea.de/10.1594/PANGAEA.842197&filterParameterValue=1,TARA_G100000171&output=html
TARA_G100001160	TARA_045_SRF_20-180	IMG-(formol)_N20-180	TARA_045	TARA_20100413T0246Z_045_EVENT_NET	plankton net [NET-DOUBLE-20]+[SIEVE-180]	2010-04-13T02:46	0.0023	71.6311	5	20	180								x	https://ws.pangaea.de/dds-fdp/rest/panquery?datasetDOI=doi.pangaea.de/10.1594/PANGAEA.842197&filterParameterValue=1,TARA_G100001160&output=html
TARA_G100001514	TARA_052_SRF_20-180	IMG-(lugol)_N20-180	TARA_052	TARA_20100517T0648Z_052_EVENT_NET	plankton net [NET-DOUBLE-20]+[SIEVE-180]	2010-05-17T06:48	-16.9672	53.9337	5	20	180								x	https://ws.pangaea.de/dds-fdp/rest/panquery?datasetDOI=doi.pangaea.de/10.1594/PANGAEA.842197&filterParameterValue=1,TARA_G100001514&output=html
TARA_G100001389	TARA_053_SRF_20-180	IMG-(formol)_N20-180	TARA_053	TARA_20100525T0550Z_053_EVENT_NET	plankton net [NET-DOUBLE-20]+[SIEVE-180]	2010-05-25T05:50	-13.0781	46.9706	5	20	180								x	https://ws.pangaea.de/dds-fdp/rest/panquery?datasetDOI=doi.pangaea.de/10.1594/PANGAEA.842197&filterParameterValue=1,TARA_G100001389&output=html
TARA_G100001244	TARA_054_SRF_20-180	IMG-(lugol)_N20-180	TARA_054	TARA_20100525T1055Z_054_EVENT_NET	plankton net [NET-DOUBLE-20]+[SIEVE-180]	2010-05-25T10:55	-12.807	45.2248	5	20	180								x	https://ws.pangaea.de/dds-fdp/rest/panquery?datasetDOI=doi.pangaea.de/10.1594/PANGAEA.842197&filterParameterValue=1,TARA_G100001244&output=html
TARA_G100002800	TARA_057_SRF_20-180	IMG-(lugol)_N20-180	TARA_057	TARA_20100627T1416Z_057_EVENT_NET	plankton net [NET-DOUBLE-20]+[SIEVE-180]	2010-06-27T14:16	-17.0244	42.7415	5	20	180								x	https://ws.pangaea.de/dds-fdp/rest/panquery?datasetDOI=doi.pangaea.de/10.1594/PANGAEA.842197&filterParameterValue=1,TARA_G100002800&output=html
TARA_G100002724	TARA_058_SRF_20-180	IMG-(lugol)_N20-180	TARA_058	TARA_20100629T0603Z_058_EVENT_NET	plankton net [NET-DOUBLE-20]+[SIEVE-180]	2010-06-29T06:03	-17.5263	42.2073	5	20	180								x	https://ws.pangaea.de/dds-fdp/rest/panquery?datasetDOI=doi.pangaea.de/10.1594/PANGAEA.842197&filterParameterValue=1,TARA_G100002724&output=html
TARA_G100002871	TARA_062_SRF_20-180	IMG-(lugol)_N20-180	TARA_062	TARA_20100703T0834Z_062_EVENT_NET	plankton net [NET-DOUBLE-20]+[SIEVE-180]	2010-07-03T08:34	-22.3369	40.0193	5	20	180								x	https://ws.pangaea.de/dds-fdp/rest/panquery?datasetDOI=doi.pangaea.de/10.1594/PANGAEA.842197&filterParameterValue=1,TARA_G100002871&output=html
TARA_G100002599	TARA_064_SRF_20-180	IMG-(lugol)_N20-180	TARA_064	TARA_20100707T0753Z_064_EVENT_NET	plankton net [NET-DOUBLE-20]+[SIEVE-180]	2010-07-07T07:53	-29.4985	37.9926	5	20	180								x	https://ws.pangaea.de/dds-fdp/rest/panquery?datasetDOI=doi.pangaea.de/10.1594/PANGAEA.842197&filterParameterValue=1,TARA_G100002599&output=html
TARA_G100001911	TARA_065_SRF_20-180	IMG-(lugol)_N20-180	TARA_065	TARA_20100712T1030Z_065_EVENT_NET	plankton net [NET-DOUBLE-20]+[SIEVE-180]	2010-07-12T10:30	-35.2351	26.3022	5	20	180								x	https://ws.pangaea.de/dds-fdp/rest/panquery?datasetDOI=doi.pangaea.de/10.1594/PANGAEA.842197&filterParameterValue=1,TARA_G100001911&output=html
TARA_G100002012	TARA_066_SRF_20-180	IMG-(formol)_N20-180	TARA_066	TARA_20100715T1516Z_066_EVENT_NET	plankton net [NET-DOUBLE-20]+[SIEVE-180]	2010-07-15T15:16	-34.8986	18.03	5	20	180						x		x	https://ws.pangaea.de/dds-fdp/rest/panquery?datasetDOI=doi.pangaea.de/10.1594/PANGAEA.842197&filterParameterValue=1,TARA_G100002012&output=html
TARA_G100002010	TARA_066_SRF_20-180	IMG-(gluta+pfa)_N20-180	TARA_066	TARA_20100715T1516Z_066_EVENT_NET	plankton net [NET-DOUBLE-20]+[SIEVE-180]	2010-07-15T15:16	-34.8986	18.03	5	20	180		3	10	x	x		x	x	https://ws.pangaea.de/dds-fdp/rest/panquery?datasetDOI=doi.pangaea.de/10.1594/PANGAEA.842197&filterParameterValue=1,TARA_G100002010&output=html
TARA_G100002016	TARA_066_SRF_20-180	IMG-(lugol)_N20-180	TARA_066	TARA_20100715T1516Z_066_EVENT_NET	plankton net [NET-DOUBLE-20]+[SIEVE-180]	2010-07-15T15:16	-34.8986	18.03	5	20	180								x	https://ws.pangaea.de/dds-fdp/rest/panquery?datasetDOI=doi.pangaea.de/10.1594/PANGAEA.842197&filterParameterValue=1,TARA_G100002016&output=html
TARA_G100002024	TARA_066_SRF_20-180	SEQ-IMG-(EtOH)_N20-180	TARA_066	TARA_20100715T1516Z_066_EVENT_NET	plankton net [NET-DOUBLE-20]+[SIEVE-180]	2010-07-15T15:16	-34.8986	18.03	5	20	180		20	6					x	https://ws.pangaea.de/dds-fdp/rest/panquery?datasetDOI=doi.pangaea.de/10.1594/PANGAEA.842197&filterParameterValue=1,TARA_G100002024&output=html
TARA_G100002467	TARA_067_SRF_20-180	IMG-(lugol)_N20-180	TARA_067	TARA_20100907T0825Z_067_EVENT_NET	plankton net [NET-DOUBLE-20]+[SIEVE-180]	2010-09-07T08:25	-32.1745	17.6991	5	20	180								x	https://ws.pangaea.de/dds-fdp/rest/panquery?datasetDOI=doi.pangaea.de/10.1594/PANGAEA.842197&filterParameterValue=1,TARA_G100002467&output=html
TARA_G100002491	TARA_067_SRF_5-20	IMG-(lugol)_N5-20	TARA_067	TARA_20100907T1016Z_067_EVENT_NET	plankton net [NET-SINGLE-5]+[SIEVE-20]	2010-09-07T10:16	-32.12	17.6987	5	5	20								x	https://ws.pangaea.de/dds-fdp/rest/panquery?datasetDOI=doi.pangaea.de/10.1594/PANGAEA.842197&filterParameterValue=1,TARA_G100002491&output=html
TARA_G100002405	TARA_068_SRF_20-180	IMG-(lugol)_N20-180	TARA_068	TARA_20100913T2135Z_068_EVENT_NET	plankton net [NET-DOUBLE-20]+[SIEVE-180]	2010-09-13T21:35	-31.0551	4.668	5	20	180								x	https://ws.pangaea.de/dds-fdp/rest/panquery?datasetDOI=doi.pangaea.de/10.1594/PANGAEA.842197&filterParameterValue=1,TARA_G100002405&output=html
TARA_G100002135	TARA_070_SRF_20-180	IMG-(formol)_N20-180	TARA_070	TARA_20100921T0823Z_070_EVENT_NET	plankton net [NET-DOUBLE-20]+[SIEVE-180]	2010-09-21T08:23	-20.3943	-3.2085	5	20	180						x		x	https://ws.pangaea.de/dds-fdp/rest/panquery?datasetDOI=doi.pangaea.de/10.1594/PANGAEA.842197&filterParameterValue=1,TARA_G100002135&output=html
TARA_G100002119	TARA_070_SRF_20-180	IMG-(gluta+pfa)_N20-180	TARA_070	TARA_20100921T0823Z_070_EVENT_NET	plankton net [NET-DOUBLE-20]+[SIEVE-180]	2010-09-21T08:23	-20.3943	-3.2085	5	20	180							x	x	https://ws.pangaea.de/dds-fdp/rest/panquery?datasetDOI=doi.pangaea.de/10.1594/PANGAEA.842197&filterParameterValue=1,TARA_G100002119&output=html
TARA_G100002115	TARA_070_SRF_20-180	SEQ-IMG-(EtOH)_N20-180	TARA_070	TARA_20100921T0823Z_070_EVENT_NET	plankton net [NET-DOUBLE-20]+[SIEVE-180]	2010-09-21T08:23	-20.3943	-3.2085	5	20	180		1	1						https://ws.pangaea.de/dds-fdp/rest/panquery?datasetDOI=doi.pangaea.de/10.1594/PANGAEA.842197&filterParameterValue=1,TARA_G100002115&output=html
TARA_G100003334	TARA_076_SRF_20-180	IMG-(lugol)_N20-180	TARA_076	TARA_20101016T1118Z_076_EVENT_NET	plankton net [NET-DOUBLE-20]+[SIEVE-180]	2010-10-16T11:18	-20.9514	-35.2273	5	20	180								x	https://ws.pangaea.de/dds-fdp/rest/panquery?datasetDOI=doi.pangaea.de/10.1594/PANGAEA.842197&filterParameterValue=1,TARA_G100003334&output=html
TARA_G100003596	TARA_082_SRF_20-180	IMG-(lugol)_N20-180	TARA_082	TARA_20101206T1232Z_082_EVENT_NET	plankton net [NET-DOUBLE-20]+[SIEVE-180]	2010-12-06T12:32	-47.1966	-58.2349	5	20	180								x	https://ws.pangaea.de/dds-fdp/rest/panquery?datasetDOI=doi.pangaea.de/10.1594/PANGAEA.842197&filterParameterValue=1,TARA_G100003596&output=html
TARA_G100004900	TARA_084_SRF_20-180	IMG-(lugol)_N20-180	TARA_084	TARA_20110103T1358Z_084_EVENT_NET	plankton net [NET-DOUBLE-20]+[SIEVE-180]	2011-01-03T13:58	-60.3046	-60.5715	5	20	180								x	https://ws.pangaea.de/dds-fdp/rest/panquery?datasetDOI=doi.pangaea.de/10.1594/PANGAEA.842197&filterParameterValue=1,TARA_G100004900&output=html
TARA_G100004230	TARA_085_SRF_20-180	IMG-(lugol)_N20-180	TARA_085	TARA_20110106T1529Z_085_EVENT_NET	plankton net [NET-DOUBLE-20]+[SIEVE-180]	2011-01-06T15:29	-62.14	-49.3273	5	20	180								x	https://ws.pangaea.de/dds-fdp/rest/panquery?datasetDOI=doi.pangaea.de/10.1594/PANGAEA.842197&filterParameterValue=1,TARA_G100004230&output=html
TARA_G100009089	TARA_098_SRF_20-180	IMG-(lugol)_N20-180	TARA_098	TARA_20110403T1628Z_098_EVENT_NET	plankton net [NET-DOUBLE-20]+[SIEVE-180]	2011-04-03T16:28	-25.8105	-111.733	5	20	180								x	https://ws.pangaea.de/dds-fdp/rest/panquery?datasetDOI=doi.pangaea.de/10.1594/PANGAEA.842197&filterParameterValue=1,TARA_G100009089&output=html
TARA_G100009625	TARA_102_SRF_20-180	IMG-(formol)_N20-180	TARA_102	TARA_20110421T2042Z_102_EVENT_NET	plankton net [NET-DOUBLE-20]+[SIEVE-180]	2011-04-21T20:42	-5.2514	-85.1696	5	20	180				x		x		x	https://ws.pangaea.de/dds-fdp/rest/panquery?datasetDOI=doi.pangaea.de/10.1594/PANGAEA.842197&filterParameterValue=1,TARA_G100009625&output=html
TARA_G100009641	TARA_102_SRF_20-180	IMG-(gluta+pfa)_N20-180	TARA_102	TARA_20110421T2042Z_102_EVENT_NET	plankton net [NET-DOUBLE-20]+[SIEVE-180]	2011-04-21T20:42	-5.2514	-85.1696	5	20	180					x		x	x	https://ws.pangaea.de/dds-fdp/rest/panquery?datasetDOI=doi.pangaea.de/10.1594/PANGAEA.842197&filterParameterValue=1,TARA_G100009641&output=html
TARA_G100009629	TARA_102_SRF_20-180	IMG-(lugol)_N20-180	TARA_102	TARA_20110421T2042Z_102_EVENT_NET	plankton net [NET-DOUBLE-20]+[SIEVE-180]	2011-04-21T20:42	-5.2514	-85.1696	5	20	180								x	https://ws.pangaea.de/dds-fdp/rest/panquery?datasetDOI=doi.pangaea.de/10.1594/PANGAEA.842197&filterParameterValue=1,TARA_G100009629&output=html
TARA_G100009645	TARA_102_SRF_20-180	SEQ-IMG-(EtOH)_N20-180	TARA_102	TARA_20110421T2042Z_102_EVENT_NET	plankton net [NET-DOUBLE-20]+[SIEVE-180]	2011-04-21T20:42	-5.2514	-85.1696	5	20	180		8	5						https://ws.pangaea.de/dds-fdp/rest/panquery?datasetDOI=doi.pangaea.de/10.1594/PANGAEA.842197&filterParameterValue=1,TARA_G100009645&output=html
TARA_G100009597	TARA_102_SRF_5-20	IMG-(lugol)_N5-20	TARA_102	TARA_20110421T2222Z_102_EVENT_NET	plankton net [NET-SINGLE-5]+[SIEVE-20]	2011-04-21T22:22	-5.252	-85.2052	5	5	20								x	https://ws.pangaea.de/dds-fdp/rest/panquery?datasetDOI=doi.pangaea.de/10.1594/PANGAEA.842197&filterParameterValue=1,TARA_G100009597&output=html
TARA_G100008891	TARA_106_SRF_20-180	IMG-(formol)_N20-180	TARA_106	TARA_20110503T1313Z_106_EVENT_NET	plankton net [NET-DOUBLE-20]+[SIEVE-180]	2011-05-03T13:13	-0.0141	-84.5899	5	20	180						x		x	https://ws.pangaea.de/dds-fdp/rest/panquery?datasetDOI=doi.pangaea.de/10.1594/PANGAEA.842197&filterParameterValue=1,TARA_G100008891&output=html
TARA_G100008879	TARA_106_SRF_20-180	IMG-(gluta+pfa)_N20-180	TARA_106	TARA_20110503T1313Z_106_EVENT_NET	plankton net [NET-DOUBLE-20]+[SIEVE-180]	2011-05-03T13:13	-0.0141	-84.5899	5	20	180					x		x	x	https://ws.pangaea.de/dds-fdp/rest/panquery?datasetDOI=doi.pangaea.de/10.1594/PANGAEA.842197&filterParameterValue=1,TARA_G100008879&output=html
TARA_G100008883	TARA_106_SRF_20-180	SEQ-IMG-(EtOH)_N20-180	TARA_106	TARA_20110503T1313Z_106_EVENT_NET	plankton net [NET-DOUBLE-20]+[SIEVE-180]	2011-05-03T13:13	-0.0141	-84.5899	5	20	180		7	4						https://ws.pangaea.de/dds-fdp/rest/panquery?datasetDOI=doi.pangaea.de/10.1594/PANGAEA.842197&filterParameterValue=1,TARA_G100008883&output=html
TARA_G100008763	TARA_109_SRF_20-180	IMG-(formol)_N20-180	TARA_109	TARA_20110512T1400Z_109_EVENT_NET	plankton net [NET-DOUBLE-20]+[SIEVE-180]	2011-05-12T14:00	1.9958	-84.576	5	20	180						x		x	https://ws.pangaea.de/dds-fdp/rest/panquery?datasetDOI=doi.pangaea.de/10.1594/PANGAEA.842197&filterParameterValue=1,TARA_G100008763&output=html
TARA_G100008821	TARA_109_SRF_20-180	IMG-(gluta+pfa)_N20-180	TARA_109	TARA_20110512T1400Z_109_EVENT_NET	plankton net [NET-DOUBLE-20]+[SIEVE-180]	2011-05-12T14:00	1.9958	-84.576	5	20	180							x	x	https://ws.pangaea.de/dds-fdp/rest/panquery?datasetDOI=doi.pangaea.de/10.1594/PANGAEA.842197&filterParameterValue=1,TARA_G100008821&output=html
TARA_G100009765	TARA_110_SRF_20-180	IMG-(formol)_N20-180	TARA_110	TARA_20110521T1432Z_110_EVENT_NET	plankton net [NET-DOUBLE-20]+[SIEVE-180]	2011-05-21T14:32	-1.9778	-84.5992	5	20	180									https://ws.pangaea.de/dds-fdp/rest/panquery?datasetDOI=doi.pangaea.de/10.1594/PANGAEA.842197&filterParameterValue=1,TARA_G100009765&output=html
TARA_G100009893	TARA_111_SRF_20-180	SEQ-IMG-(EtOH)_N20-180	TARA_111	TARA_20110531T1541Z_111_EVENT_NET	plankton net [NET-DOUBLE-20]+[SIEVE-180]	2011-05-31T15:41	-16.9581	-100.659	5	20	180		5							https://ws.pangaea.de/dds-fdp/rest/panquery?datasetDOI=doi.pangaea.de/10.1594/PANGAEA.842197&filterParameterValue=1,TARA_G100009893&output=html
TARA_G100010229	TARA_122_DCM_20-180	IMG-(gluta+pfa)_N20-180	TARA_122	TARA_20110728T2142Z_122_EVENT_NET	plankton net [NET-DOUBLE-20]+[SIEVE-180]	2011-07-28T21:42	-8.9748	-139.209	115	20	180							x	x	https://ws.pangaea.de/dds-fdp/rest/panquery?datasetDOI=doi.pangaea.de/10.1594/PANGAEA.842197&filterParameterValue=1,TARA_G100010229&output=html
TARA_G100010212	TARA_122_SRF_20-180	IMG-(lugol)_N20-180	TARA_122	TARA_20110726T2330Z_122_EVENT_NET	plankton net [NET-DOUBLE-20]+[SIEVE-180]	2011-07-26T23:30	-9.006	-139.206	5	20	180								x	https://ws.pangaea.de/dds-fdp/rest/panquery?datasetDOI=doi.pangaea.de/10.1594/PANGAEA.842197&filterParameterValue=1,TARA_G100010212&output=html
TARA_G100010306	TARA_122_SRF_20-180	SEQ-IMG-(EtOH)_N20-180	TARA_122	TARA_20110726T2330Z_122_EVENT_NET	plankton net [NET-DOUBLE-20]+[SIEVE-180]	2011-07-26T23:30	-9.006	-139.206	5	20	180		6	2						https://ws.pangaea.de/dds-fdp/rest/panquery?datasetDOI=doi.pangaea.de/10.1594/PANGAEA.842197&filterParameterValue=1,TARA_G100010306&output=html
TARA_G100010570	TARA_123_SRF_20-180	IMG-(lugol)_N20-180	TARA_123	TARA_20110731T2307Z_123_EVENT_NET	plankton net [NET-DOUBLE-20]+[SIEVE-180]	2011-07-31T23:07	-8.9056	-140.279	5	20	180								x	https://ws.pangaea.de/dds-fdp/rest/panquery?datasetDOI=doi.pangaea.de/10.1594/PANGAEA.842197&filterParameterValue=1,TARA_G100010570&output=html
TARA_G100010643	TARA_124_SRF_20-180	IMG-(formol)_N20-180	TARA_124	TARA_20110805T0113Z_124_EVENT_NET	plankton net [NET-DOUBLE-20]+[SIEVE-180]	2011-08-05T01:13	-9.1463	-140.515	5	20	180				x		x		x	https://ws.pangaea.de/dds-fdp/rest/panquery?datasetDOI=doi.pangaea.de/10.1594/PANGAEA.842197&filterParameterValue=1,TARA_G100010643&output=html
TARA_G100010651	TARA_124_SRF_20-180	IMG-(gluta+pfa)_N20-180	TARA_124	TARA_20110805T0113Z_124_EVENT_NET	plankton net [NET-DOUBLE-20]+[SIEVE-180]	2011-08-05T01:13	-9.1463	-140.515	5	20	180					x		x	x	https://ws.pangaea.de/dds-fdp/rest/panquery?datasetDOI=doi.pangaea.de/10.1594/PANGAEA.842197&filterParameterValue=1,TARA_G100010651&output=html
TARA_G100010645	TARA_124_SRF_20-180	IMG-(lugol)_N20-180	TARA_124	TARA_20110805T0113Z_124_EVENT_NET	plankton net [NET-DOUBLE-20]+[SIEVE-180]	2011-08-05T01:13	-9.1463	-140.515	5	20	180								x	https://ws.pangaea.de/dds-fdp/rest/panquery?datasetDOI=doi.pangaea.de/10.1594/PANGAEA.842197&filterParameterValue=1,TARA_G100010645&output=html
TARA_G100010653	TARA_124_SRF_20-180	SEQ-IMG-(EtOH)_N20-180	TARA_124	TARA_20110805T0113Z_124_EVENT_NET	plankton net [NET-DOUBLE-20]+[SIEVE-180]	2011-08-05T01:13	-9.1463	-140.515	5	20	180		14	6						https://ws.pangaea.de/dds-fdp/rest/panquery?datasetDOI=doi.pangaea.de/10.1594/PANGAEA.842197&filterParameterValue=1,TARA_G100010653&output=html
TARA_G100010631	TARA_125_SRF_20-180	IMG-(lugol)_N20-180	TARA_125	TARA_20110808T2150Z_125_EVENT_NET	plankton net [NET-DOUBLE-20]+[SIEVE-180]	2011-08-08T21:50	-8.894	-142.631	5	20	180								x	https://ws.pangaea.de/dds-fdp/rest/panquery?datasetDOI=doi.pangaea.de/10.1594/PANGAEA.842197&filterParameterValue=1,TARA_G100010631&output=html
TARA_G100010875	TARA_128_SRF_20-180	IMG-(formol)_N20-180	TARA_128	TARA_20110905T0007Z_128_EVENT_NET	plankton net [NET-DOUBLE-20]+[SIEVE-180]	2011-09-05T00:07	0.008	-153.702	5	20	180						x		x	https://ws.pangaea.de/dds-fdp/rest/panquery?datasetDOI=doi.pangaea.de/10.1594/PANGAEA.842197&filterParameterValue=1,TARA_G100010875&output=html
TARA_G100010895	TARA_128_SRF_20-180	IMG-(gluta+pfa)_N20-180	TARA_128	TARA_20110905T0007Z_128_EVENT_NET	plankton net [NET-DOUBLE-20]+[SIEVE-180]	2011-09-05T00:07	0.008	-153.702	5	20	180							x	x	https://ws.pangaea.de/dds-fdp/rest/panquery?datasetDOI=doi.pangaea.de/10.1594/PANGAEA.842197&filterParameterValue=1,TARA_G100010895&output=html
TARA_G100010838	TARA_128_SRF_20-180	SEQ-IMG-(EtOH)_N20-180	TARA_128	TARA_20110905T0007Z_128_EVENT_NET	plankton net [NET-DOUBLE-20]+[SIEVE-180]	2011-09-05T00:07	0.008	-153.702	5	20	180		2							https://ws.pangaea.de/dds-fdp/rest/panquery?datasetDOI=doi.pangaea.de/10.1594/PANGAEA.842197&filterParameterValue=1,TARA_G100010838&output=html
TARA_G100006141	TARA_139_SRF_20-180	IMG-(formol)_N20-180	TARA_139	TARA_20111215T1745Z_139_EVENT_NET	plankton net [NET-DOUBLE-20]+[SIEVE-180]	2011-12-15T17:45	6.48	-95.0153	5	20	180						x		x	https://ws.pangaea.de/dds-fdp/rest/panquery?datasetDOI=doi.pangaea.de/10.1594/PANGAEA.842197&filterParameterValue=1,TARA_G100006141&output=html
TARA_G100006149	TARA_139_SRF_20-180	IMG-(gluta+pfa)_N20-180	TARA_139	TARA_20111215T1745Z_139_EVENT_NET	plankton net [NET-DOUBLE-20]+[SIEVE-180]	2011-12-15T17:45	6.48	-95.0153	5	20	180							x	x	https://ws.pangaea.de/dds-fdp/rest/panquery?datasetDOI=doi.pangaea.de/10.1594/PANGAEA.842197&filterParameterValue=1,TARA_G100006149&output=html
TARA_G100006143	TARA_139_SRF_20-180	IMG-(lugol)_N20-180	TARA_139	TARA_20111215T1745Z_139_EVENT_NET	plankton net [NET-DOUBLE-20]+[SIEVE-180]	2011-12-15T17:45	6.48	-95.0153	5	20	180								x	https://ws.pangaea.de/dds-fdp/rest/panquery?datasetDOI=doi.pangaea.de/10.1594/PANGAEA.842197&filterParameterValue=1,TARA_G100006143&output=html
TARA_G100006151	TARA_139_SRF_20-180	SEQ-IMG-(EtOH)_N20-180	TARA_139	TARA_20111215T1745Z_139_EVENT_NET	plankton net [NET-DOUBLE-20]+[SIEVE-180]	2011-12-15T17:45	6.48	-95.0153	5	20	180		12							https://ws.pangaea.de/dds-fdp/rest/panquery?datasetDOI=doi.pangaea.de/10.1594/PANGAEA.842197&filterParameterValue=1,TARA_G100006151&output=html

## Sheet: Table S1 | Environment
Sample label	Sample material label	Method label	Marine biome	Ocean and sea region	Biogeographical province	Depth Label	Temperature	Salinity	Oxygen	Chlorophyll	NO2NO3	Phosphates	Silicate (WOA13)
(Tara Oceans ID)	(TARA_station#_depth_size-fraction)	(protocol-label_size-fraction)	(Longhurst 2007) terms registered at www.marineregions.org	(IHO General Sea Areas 1953) registered at www.marineregions.org	(Longhurst 2007) terms registered at www.marineregions.org	terms registered at EnvO, the Environmental Ontology (http://environmentontology.org/)	(°C)	(psu)	(µmol/kg)	(mg/m3)	(µmol/L)	(µmol/L)	(µmol/L)
TARA_A200000121	TARA_007_SRF_20-180	IMG-(formol)_N20-180	Westerlies Biome	[MS] Mediterranean Sea (MRGID:1905)	[MEDI] Mediterranean Sea, Black Sea Province (MRGID:21465)	[SRF] surface water layer (ENVO:00010504)	23.8141	37.522	NaN	0.06995	0.14325	0.0475	0.7935
TARA_A100000935	TARA_018_SRF_20-180	IMG-(formol)_N20-180	Westerlies Biome	[MS] Mediterranean Sea (MRGID:1905)	[MEDI] Mediterranean Sea, Black Sea Province (MRGID:21465)	[SRF] surface water layer (ENVO:00010504)	21.4867	37.8957	208.245	0.027305	0.118	0.0256	0.5571
TARA_A100001087	TARA_032_SRF_20-180	IMG-(formol)_N20-180	Coastal Biome	[RS] Red Sea (MRGID:4264)	[REDS] Red Sea, Persian Gulf Province (MRGID:21474)	[SRF] surface water layer (ENVO:00010504)	25.8117	39.7709	188.342	0.01365	0	0.00875	0.8775
TARA_G100000934	TARA_034_SRF_20-180	IMG-(formol)_N20-180	Coastal Biome	[RS] Red Sea (MRGID:4264)	[REDS] Red Sea, Persian Gulf Province (MRGID:21474)	[SRF] surface water layer (ENVO:00010504)	27.635	38.64	183.846	0.201075	0.029	0.144	2.6405
TARA_G100000443	TARA_039_SRF_20-180	IMG-(formol)_N20-180	Trades Biome	[IO] Indian Ocean (MRGID:1904)	[MONS] Indian Monsoon Gyres Province (MRGID:21471)	[SRF] surface water layer (ENVO:00010504)	27.0891	36.3106	193.065	0.098625	0.0425	0.2335	1.515
TARA_G100000248	TARA_041_SRF_20-180	IMG-(formol)_N20-180	Trades Biome	[IO] Indian Ocean (MRGID:1904)	[MONS] Indian Monsoon Gyres Province (MRGID:21471)	[SRF] surface water layer (ENVO:00010504)	29.1515	36.0499	187.307	0.005119	0.057	0.1565	1.3865
TARA_G100000171	TARA_042_SRF_20-180	IMG-(lugol)_N20-180	Trades Biome	[IO] Indian Ocean (MRGID:1904)	[MONS] Indian Monsoon Gyres Province (MRGID:21471)	[SRF] surface water layer (ENVO:00010504)	30.1278	34.5677	188.796	0	0.022	0.0765	2.171
TARA_G100001160	TARA_045_SRF_20-180	IMG-(formol)_N20-180	Trades Biome	[IO] Indian Ocean (MRGID:1904)	[MONS] Indian Monsoon Gyres Province (MRGID:21471)	[SRF] surface water layer (ENVO:00010504)	30.5935	35.0481	186.022	0.040949	NaN	NaN	NaN
TARA_G100001514	TARA_052_SRF_20-180	IMG-(lugol)_N20-180	Trades Biome	[IO] Indian Ocean (MRGID:1904)	[ISSG] Indian South Subtropical Gyre Province (MRGID:21472)	[SRF] surface water layer (ENVO:00010504)	27.9565	34.5455	191.628	0.118597	0	0.119	2.666
TARA_G100001389	TARA_053_SRF_20-180	IMG-(formol)_N20-180	Coastal Biome	[IO] Indian Ocean (MRGID:1904)	[EAFR] Eastern Africa Coastal Province (MRGID:21473)	[SRF] surface water layer (ENVO:00010504)	28.9154	34.9076	193.594	0.090072	NaN	NaN	NaN
TARA_G100001244	TARA_054_SRF_20-180	IMG-(lugol)_N20-180	Coastal Biome	[IO] Indian Ocean (MRGID:1904)	[EAFR] Eastern Africa Coastal Province (MRGID:21473)	[SRF] surface water layer (ENVO:00010504)	29.3058	34.9629	189.679	0.11119	0	0	NaN
TARA_G100002800	TARA_057_SRF_20-180	IMG-(lugol)_N20-180	Coastal Biome	[IO] Indian Ocean (MRGID:1904)	[EAFR] Eastern Africa Coastal Province (MRGID:21473)	[SRF] surface water layer (ENVO:00010504)	26.5242	35.1222	194.651	0.060887	0	0	2.46408
TARA_G100002724	TARA_058_SRF_20-180	IMG-(lugol)_N20-180	Coastal Biome	[IO] Indian Ocean (MRGID:1904)	[EAFR] Eastern Africa Coastal Province (MRGID:21473)	[SRF] surface water layer (ENVO:00010504)	26.5505	35.1145	194.862	0.0625	0	0	2.46408
TARA_G100002871	TARA_062_SRF_20-180	IMG-(lugol)_N20-180	Coastal Biome	[IO] Indian Ocean (MRGID:1904)	[EAFR] Eastern Africa Coastal Province (MRGID:21473)	[SRF] surface water layer (ENVO:00010504)	NaN	NaN	NaN	NaN	NaN	NaN	NaN
TARA_G100002599	TARA_064_SRF_20-180	IMG-(lugol)_N20-180	Coastal Biome	[IO] Indian Ocean (MRGID:1904)	[EAFR] Eastern Africa Coastal Province (MRGID:21473)	[SRF] surface water layer (ENVO:00010504)	22.2414	35.3247	210.239	0.161079	0	0.084	1.7665
TARA_G100001911	TARA_065_SRF_20-180	IMG-(lugol)_N20-180	Coastal Biome	[IO] Indian Ocean (MRGID:1904)	[EAFR] Eastern Africa Coastal Province (MRGID:21473)	[SRF] surface water layer (ENVO:00010504)	21.7636	35.4496	207.581	0.267661	NaN	NaN	NaN
TARA_G100002012	TARA_066_SRF_20-180	IMG-(formol)_N20-180	Coastal Biome	[SAO] South Atlantic Ocean (MRGID:1914)	[BENG] Benguela Current Coastal Province (MRGID:21470)	[SRF] surface water layer (ENVO:00010504)	15.0134	35.3233	239.937	0.1602	3.34	0.343	2.7435
TARA_G100002010	TARA_066_SRF_20-180	IMG-(gluta+pfa)_N20-180	Coastal Biome	[SAO] South Atlantic Ocean (MRGID:1914)	[BENG] Benguela Current Coastal Province (MRGID:21470)	[SRF] surface water layer (ENVO:00010504)	15.0134	35.3233	239.937	0.1602	3.34	0.343	2.7435
TARA_G100002016	TARA_066_SRF_20-180	IMG-(lugol)_N20-180	Coastal Biome	[SAO] South Atlantic Ocean (MRGID:1914)	[BENG] Benguela Current Coastal Province (MRGID:21470)	[SRF] surface water layer (ENVO:00010504)	15.0134	35.3233	239.937	0.1602	3.34	0.343	2.7435
TARA_G100002024	TARA_066_SRF_20-180	SEQ-IMG-(EtOH)_N20-180	Coastal Biome	[SAO] South Atlantic Ocean (MRGID:1914)	[BENG] Benguela Current Coastal Province (MRGID:21470)	[SRF] surface water layer (ENVO:00010504)	15.0134	35.3233	239.937	0.1602	3.34	0.343	2.7435
TARA_G100002467	TARA_067_SRF_20-180	IMG-(lugol)_N20-180	Coastal Biome	[SAO] South Atlantic Ocean (MRGID:1914)	[BENG] Benguela Current Coastal Province (MRGID:21470)	[SRF] surface water layer (ENVO:00010504)	13.0432	34.8707	252.631	1.56298	NaN	NaN	NaN
TARA_G100002491	TARA_067_SRF_5-20	IMG-(lugol)_N5-20	Coastal Biome	[SAO] South Atlantic Ocean (MRGID:1914)	[BENG] Benguela Current Coastal Province (MRGID:21470)	[SRF] surface water layer (ENVO:00010504)	13.0432	34.8707	252.631	1.22328	NaN	NaN	NaN
TARA_G100002405	TARA_068_SRF_20-180	IMG-(lugol)_N20-180	Trades Biome	[SAO] South Atlantic Ocean (MRGID:1914)	[SATL] South Atlantic Gyral Province (MRGID:21459)	[SRF] surface water layer (ENVO:00010504)	16.8637	35.6862	234.861	0.38039	0.939	0.1455	1.9865
TARA_G100002135	TARA_070_SRF_20-180	IMG-(formol)_N20-180	Trades Biome	[SAO] South Atlantic Ocean (MRGID:1914)	[SATL] South Atlantic Gyral Province (MRGID:21459)	[SRF] surface water layer (ENVO:00010504)	19.77	36.3584	215.201	0.03972	0.8015	0.309	1.1485
TARA_G100002119	TARA_070_SRF_20-180	IMG-(gluta+pfa)_N20-180	Trades Biome	[SAO] South Atlantic Ocean (MRGID:1914)	[SATL] South Atlantic Gyral Province (MRGID:21459)	[SRF] surface water layer (ENVO:00010504)	19.77	36.3584	215.201	0.03972	0.8015	0.309	1.1485
TARA_G100002115	TARA_070_SRF_20-180	SEQ-IMG-(EtOH)_N20-180	Trades Biome	[SAO] South Atlantic Ocean (MRGID:1914)	[SATL] South Atlantic Gyral Province (MRGID:21459)	[SRF] surface water layer (ENVO:00010504)	19.77	36.3584	215.201	0.03972	0.8015	0.309	1.1485
TARA_G100003334	TARA_076_SRF_20-180	IMG-(lugol)_N20-180	Trades Biome	[SAO] South Atlantic Ocean (MRGID:1914)	[SATL] South Atlantic Gyral Province (MRGID:21459)	[SRF] surface water layer (ENVO:00010504)	23.3748	37.0766	206.232	0.00819	0	0.055883	0.814172
TARA_G100003596	TARA_082_SRF_20-180	IMG-(lugol)_N20-180	Coastal Biome	[SAO] South Atlantic Ocean (MRGID:1914)	[FKLD] Southwest Atlantic Shelves Province (MRGID:21469)	[SRF] surface water layer (ENVO:00010504)	7.57942	34.0502	303.148	0.402573	18.005	1.302	1.945
TARA_G100004900	TARA_084_SRF_20-180	IMG-(lugol)_N20-180	Polar Biome	[SO] Southern Ocean (MRGID:1907)	[ANTA] Antarctic Province (MRGID:21502)	[SRF] surface water layer (ENVO:00010504)	1.9034	33.7198	338.526	0.089088	25.3	1.723	16.55
TARA_G100004230	TARA_085_SRF_20-180	IMG-(lugol)_N20-180	Polar Biome	[SO] Southern Ocean (MRGID:1907)	[ANTA] Antarctic Province (MRGID:21502)	[SRF] surface water layer (ENVO:00010504)	0.73159	34.3275	344.812	0.259926	28.64	2.1055	80.55
TARA_G100009089	TARA_098_SRF_20-180	IMG-(lugol)_N20-180	Trades Biome	[SPO] South Pacific Ocean (MRGID:1910)	[SPSG] South Pacific Subtropical Gyre Province, North and South (MRGID:21486)	[SRF] surface water layer (ENVO:00010504)	25.181	36.4016	200.408	0	0.05125	0.1815	0.385875
TARA_G100009625	TARA_102_SRF_20-180	IMG-(formol)_N20-180	Trades Biome	[SPO] South Pacific Ocean (MRGID:1910)	[PEOD] Pacific Equatorial Divergence Province (MRGID:21489)	[SRF] surface water layer (ENVO:00010504)	24.9589	34.7645	204.421	0.15504	12.8225	1.02575	5.04425
TARA_G100009641	TARA_102_SRF_20-180	IMG-(gluta+pfa)_N20-180	Trades Biome	[SPO] South Pacific Ocean (MRGID:1910)	[PEOD] Pacific Equatorial Divergence Province (MRGID:21489)	[SRF] surface water layer (ENVO:00010504)	24.9589	34.7645	204.421	0.15504	12.8225	1.02575	5.04425
TARA_G100009629	TARA_102_SRF_20-180	IMG-(lugol)_N20-180	Trades Biome	[SPO] South Pacific Ocean (MRGID:1910)	[PEOD] Pacific Equatorial Divergence Province (MRGID:21489)	[SRF] surface water layer (ENVO:00010504)	24.9589	34.7645	204.421	0.15504	12.8225	1.02575	5.04425
TARA_G100009645	TARA_102_SRF_20-180	SEQ-IMG-(EtOH)_N20-180	Trades Biome	[SPO] South Pacific Ocean (MRGID:1910)	[PEOD] Pacific Equatorial Divergence Province (MRGID:21489)	[SRF] surface water layer (ENVO:00010504)	24.9589	34.7645	204.421	0.15504	12.8225	1.02575	5.04425
TARA_G100009597	TARA_102_SRF_5-20	IMG-(lugol)_N5-20	Trades Biome	[SPO] South Pacific Ocean (MRGID:1910)	[PEOD] Pacific Equatorial Divergence Province (MRGID:21489)	[SRF] surface water layer (ENVO:00010504)	24.9589	34.7645	204.421	0.15504	12.8225	1.02575	5.04425
TARA_G100008891	TARA_106_SRF_20-180	IMG-(formol)_N20-180	Coastal Biome	[SPO] South Pacific Ocean (MRGID:1910)	[CHIL] Chile-Peru Current Coastal Province (MRGID:21495)	[SRF] surface water layer (ENVO:00010504)	25.7026	34.5172	194.915	0.11736	5.55656	0.573125	3.59512
TARA_G100008879	TARA_106_SRF_20-180	IMG-(gluta+pfa)_N20-180	Coastal Biome	[SPO] South Pacific Ocean (MRGID:1910)	[CHIL] Chile-Peru Current Coastal Province (MRGID:21495)	[SRF] surface water layer (ENVO:00010504)	25.7026	34.5172	194.915	0.11736	5.55656	0.573125	3.59512
TARA_G100008883	TARA_106_SRF_20-180	SEQ-IMG-(EtOH)_N20-180	Coastal Biome	[SPO] South Pacific Ocean (MRGID:1910)	[CHIL] Chile-Peru Current Coastal Province (MRGID:21495)	[SRF] surface water layer (ENVO:00010504)	25.7026	34.5172	194.915	0.11736	5.55656	0.573125	3.59512
TARA_G100008763	TARA_109_SRF_20-180	IMG-(formol)_N20-180	Coastal Biome	[NPO] North Pacific Ocean (MRGID:1908)	[CHIL] Chile-Peru Current Coastal Province (MRGID:21495)	[SRF] surface water layer (ENVO:00010504)	27.4975	33.4724	199.691	0.159	0.8935	0.2865	1.7085
TARA_G100008821	TARA_109_SRF_20-180	IMG-(gluta+pfa)_N20-180	Coastal Biome	[NPO] North Pacific Ocean (MRGID:1908)	[CHIL] Chile-Peru Current Coastal Province (MRGID:21495)	[SRF] surface water layer (ENVO:00010504)	27.4975	33.4724	199.691	0.159	0.8935	0.2865	1.7085
TARA_G100009765	TARA_110_SRF_20-180	IMG-(formol)_N20-180	Trades Biome	[SPO] South Pacific Ocean (MRGID:1910)	[SPSG] South Pacific Subtropical Gyre Province, North and South (MRGID:21486)	[SRF] surface water layer (ENVO:00010504)	23.8882	35.0124	191.913	0.11436	8.287	0.77275	3.8635
TARA_G100009893	TARA_111_SRF_20-180	SEQ-IMG-(EtOH)_N20-180	Trades Biome	[SPO] South Pacific Ocean (MRGID:1910)	[SPSG] South Pacific Subtropical Gyre Province, North and South (MRGID:21486)	[SRF] surface water layer (ENVO:00010504)	22.7818	35.9827	209.1	0.03504	2.676	0.5	1.0325
TARA_G100010229	TARA_122_DCM_20-180	IMG-(gluta+pfa)_N20-180	Trades Biome	[SPO] South Pacific Ocean (MRGID:1910)	[SPSG] South Pacific Subtropical Gyre Province, North and South (MRGID:21486)	[DCM] deep chlorophyll maximum layer (ENVO:01000326)	24.6614	36.1012	178.369	0.303784	NaN	NaN	NaN
TARA_G100010212	TARA_122_SRF_20-180	IMG-(lugol)_N20-180	Trades Biome	[SPO] South Pacific Ocean (MRGID:1910)	[SPSG] South Pacific Subtropical Gyre Province, North and South (MRGID:21486)	[SRF] surface water layer (ENVO:00010504)	26.6047	35.3703	187.077	0.176952	5.456	0.56795	2.1905
TARA_G100010306	TARA_122_SRF_20-180	SEQ-IMG-(EtOH)_N20-180	Trades Biome	[SPO] South Pacific Ocean (MRGID:1910)	[SPSG] South Pacific Subtropical Gyre Province, North and South (MRGID:21486)	[SRF] surface water layer (ENVO:00010504)	26.6047	35.3703	187.077	0.06324	5.456	0.56795	2.1905
TARA_G100010570	TARA_123_SRF_20-180	IMG-(lugol)_N20-180	Trades Biome	[SPO] South Pacific Ocean (MRGID:1910)	[SPSG] South Pacific Subtropical Gyre Province, North and South (MRGID:21486)	[SRF] surface water layer (ENVO:00010504)	26.5867	35.3551	189.67	0.23227	4.9015	0.53495	2.2205
TARA_G100010643	TARA_124_SRF_20-180	IMG-(formol)_N20-180	Trades Biome	[SPO] South Pacific Ocean (MRGID:1910)	[SPSG] South Pacific Subtropical Gyre Province, North and South (MRGID:21486)	[SRF] surface water layer (ENVO:00010504)	26.5295	35.3872	190.255	0.11715	6.2015	0.63025	2.53325
TARA_G100010651	TARA_124_SRF_20-180	IMG-(gluta+pfa)_N20-180	Trades Biome	[SPO] South Pacific Ocean (MRGID:1910)	[SPSG] South Pacific Subtropical Gyre Province, North and South (MRGID:21486)	[SRF] surface water layer (ENVO:00010504)	26.5295	35.3872	190.255	0.11715	6.2015	0.63025	2.53325
TARA_G100010645	TARA_124_SRF_20-180	IMG-(lugol)_N20-180	Trades Biome	[SPO] South Pacific Ocean (MRGID:1910)	[SPSG] South Pacific Subtropical Gyre Province, North and South (MRGID:21486)	[SRF] surface water layer (ENVO:00010504)	26.5295	35.3872	190.255	0.288705	6.2015	0.63025	2.53325
TARA_G100010653	TARA_124_SRF_20-180	SEQ-IMG-(EtOH)_N20-180	Trades Biome	[SPO] South Pacific Ocean (MRGID:1910)	[SPSG] South Pacific Subtropical Gyre Province, North and South (MRGID:21486)	[SRF] surface water layer (ENVO:00010504)	26.5295	35.3872	190.255	0.11715	6.2015	0.63025	2.53325
TARA_G100010631	TARA_125_SRF_20-180	IMG-(lugol)_N20-180	Trades Biome	[SPO] South Pacific Ocean (MRGID:1910)	[SPSG] South Pacific Subtropical Gyre Province, North and South (MRGID:21486)	[SRF] surface water layer (ENVO:00010504)	26.806	35.4265	187.332	0.246268	3.7335	0.55725	1.80475
TARA_G100010875	TARA_128_SRF_20-180	IMG-(formol)_N20-180	Trades Biome	[SPO] South Pacific Ocean (MRGID:1910)	[PEOD] Pacific Equatorial Divergence Province (MRGID:21489)	[SRF] surface water layer (ENVO:00010504)	26.2184	35.129	180.674	0.138525	5.0815	0.53975	2.668
TARA_G100010895	TARA_128_SRF_20-180	IMG-(gluta+pfa)_N20-180	Trades Biome	[SPO] South Pacific Ocean (MRGID:1910)	[PEOD] Pacific Equatorial Divergence Province (MRGID:21489)	[SRF] surface water layer (ENVO:00010504)	26.2184	35.129	180.674	0.138525	5.0815	0.53975	2.668
TARA_G100010838	TARA_128_SRF_20-180	SEQ-IMG-(EtOH)_N20-180	Trades Biome	[SPO] South Pacific Ocean (MRGID:1910)	[PEOD] Pacific Equatorial Divergence Province (MRGID:21489)	[SRF] surface water layer (ENVO:00010504)	26.2184	35.129	180.674	0.138525	5.0815	0.53975	2.668
TARA_G100006141	TARA_139_SRF_20-180	IMG-(formol)_N20-180	Trades Biome	[NPO] North Pacific Ocean (MRGID:1908)	[PNEC] North Pacific Equatorial Countercurrent Province (MRGID:21488)	[SRF] surface water layer (ENVO:00010504)	26.3966	33.2054	183.942	0.2418	4.49825	0.55525	3.454
TARA_G100006149	TARA_139_SRF_20-180	IMG-(gluta+pfa)_N20-180	Trades Biome	[NPO] North Pacific Ocean (MRGID:1908)	[PNEC] North Pacific Equatorial Countercurrent Province (MRGID:21488)	[SRF] surface water layer (ENVO:00010504)	26.3966	33.2054	183.942	0.2418	4.49825	0.55525	3.454
TARA_G100006143	TARA_139_SRF_20-180	IMG-(lugol)_N20-180	Trades Biome	[NPO] North Pacific Ocean (MRGID:1908)	[PNEC] North Pacific Equatorial Countercurrent Province (MRGID:21488)	[SRF] surface water layer (ENVO:00010504)	26.3966	33.2054	183.942	0.2418	4.49825	0.55525	3.454
TARA_G100006151	TARA_139_SRF_20-180	SEQ-IMG-(EtOH)_N20-180	Trades Biome	[NPO] North Pacific Ocean (MRGID:1908)	[PNEC] North Pacific Equatorial Countercurrent Province (MRGID:21488)	[SRF] surface water layer (ENVO:00010504)	26.3966	33.2054	183.942	0.2418	4.49825	0.55525	3.454

## Sheet: Table S1 | Sequences
Sample label	Sample material label	Method label	Sample label	Sample label	Consortium/isolate label	Sequence from single cells of Fragilariopsis doliolus	Sequence from single cells of Fragilariopsis doliolus	Sequence from single cells of Fragilariopsis doliolus	Sequence from single cells of Salpingella sp.	Sequence from single cells of Salpingella sp.	Sequence from single cells of Salpingella sp.
(Tara Oceans ID)	(TARA_station#_depth_size-fraction)	(protocol-label_size-fraction)	(BioSamples ID)	(ENA accession #)	(this paper)	(Genbank accession #)	url of the sequence at ENA	md5sum of the matched sequence in the V9 reference data base	(Genbank accession #)	url of the sequence at ENA	md5sum of the matched sequence in the V9 reference data base
TARA_G100002010	TARA_066_SRF_20-180	IMG-(gluta+pfa)_N20-180	SAMEA4407473	ERS1318922	TI-28				MF043996	http://www.ebi.ac.uk/ena/data/view/MF043996	deb2a198341ff3dcaf8e594767503905
TARA_G100002010	TARA_066_SRF_20-180	IMG-(gluta+pfa)_N20-180	SAMEA4407473	ERS1318922	TI-35	MF043991, MF043992	http://www.ebi.ac.uk/ena/data/view/MF043991,MF043992	f2f8b6bc0f4f3b6be690e0bd0f740a20
TARA_G100002010	TARA_066_SRF_20-180	IMG-(gluta+pfa)_N20-180	SAMEA4407473	ERS1318922	TI-40	MF043993, MF043994, MF043995	http://www.ebi.ac.uk/ena/data/view/ MF043993,MF043994,MF043995	1x f2f8b6bc0f4f3b6be690e0bd0f740a20, 2x no match	MF043997, MF043998, MF043999,MF044000	http://www.ebi.ac.uk/ena/data/view/MF043997,MF04399,MF043999,MF044000	3x b61a7b36be9517d26828b362d8e147e1, 1x a7cbcf338bce632eeb1d94a010707449
TARA_G100002024	TARA_066_SRF_20-180	SEQ-IMG-(EtOH)_N20-180	SAMEA4395701	ERS1307150	TI-882	KY782381,KY782382	http://www.ebi.ac.uk/ena/data/view/KY782381,KY782382	partial, no match	KY782355	http://www.ebi.ac.uk/ena/data/view/KY782355	b61a7b36be9517d26828b362d8e147e1
TARA_G100002024	TARA_066_SRF_20-180	SEQ-IMG-(EtOH)_N20-180	SAMEA4395701	ERS1307150	TI-884	KY782383	http://www.ebi.ac.uk/ena/data/view/KY782383	f2f8b6bc0f4f3b6be690e0bd0f740a20	KY782356	http://www.ebi.ac.uk/ena/data/view/KY782356	a7cbcf338bce632eeb1d94a010707449
TARA_G100002024	TARA_066_SRF_20-180	SEQ-IMG-(EtOH)_N20-180	SAMEA4395701	ERS1307150	TI-886	KY782384	http://www.ebi.ac.uk/ena/data/view/KY782384	f2f8b6bc0f4f3b6be690e0bd0f740a20	KY782357	http://www.ebi.ac.uk/ena/data/view/KY782357	a7cbcf338bce632eeb1d94a010707449
TARA_G100002024	TARA_066_SRF_20-180	SEQ-IMG-(EtOH)_N20-180	SAMEA4395701	ERS1307150	TI-887	KY782385	http://www.ebi.ac.uk/ena/data/view/KY782385	f2f8b6bc0f4f3b6be690e0bd0f740a20	KY782358	http://www.ebi.ac.uk/ena/data/view/KY782358	a7cbcf338bce632eeb1d94a010707449
TARA_G100002024	TARA_066_SRF_20-180	SEQ-IMG-(EtOH)_N20-180	SAMEA4395701	ERS1307150	TI-888	KY782386	http://www.ebi.ac.uk/ena/data/view/KY782386	partial, no match	KY782359,KY782360	http://www.ebi.ac.uk/ena/data/view/KY782359,KY782360	deb2a198341ff3dcaf8e594767503905
TARA_G100002024	TARA_066_SRF_20-180	SEQ-IMG-(EtOH)_N20-180	SAMEA4395701	ERS1307150	TI-890	KY782387	http://www.ebi.ac.uk/ena/data/view/KY782387	1 deletion ac f2f8	KY782361	http://www.ebi.ac.uk/ena/data/view/KY782361	a7cbcf338bce632eeb1d94a010707449
TARA_G100002115	TARA_070_SRF_20-180	SEQ-IMG-(EtOH)_N20-180	SAMEA4395718	ERS1307167	TI-881	KY782380	http://www.ebi.ac.uk/ena/data/view/KY782380	partial, no match	KY782353,KY782354	http://www.ebi.ac.uk/ena/data/view/KY782353,KY782354	complete, no match
TARA_G100009645	TARA_102_SRF_20-180	SEQ-IMG-(EtOH)_N20-180	SAMEA4395915	ERS1307364	TI-819				KY782342, KY782343	http://www.ebi.ac.uk/ena/data/view/ KY782342, KY782343	a7cbcf338bce632eeb1d94a010707449
TARA_G100009645	TARA_102_SRF_20-180	SEQ-IMG-(EtOH)_N20-180	SAMEA4395915	ERS1307364	TI-820	KY782369	http://www.ebi.ac.uk/ena/data/view/KY782369	f2f8b6bc0f4f3b6be690e0bd0f740a20	KY782344	http://www.ebi.ac.uk/ena/data/view/ KY782344	a7cbcf338bce632eeb1d94a010707449
TARA_G100009645	TARA_102_SRF_20-180	SEQ-IMG-(EtOH)_N20-180	SAMEA4395915	ERS1307364	TI-821	KY782370	http://www.ebi.ac.uk/ena/data/view/KY782370	53cf4eb045f0a758fc188f13fcd54504	KY782345	http://www.ebi.ac.uk/ena/data/view/ KY782345	a7cbcf338bce632eeb1d94a010707449
TARA_G100009645	TARA_102_SRF_20-180	SEQ-IMG-(EtOH)_N20-180	SAMEA4395915	ERS1307364	TI-823	KY782371	http://www.ebi.ac.uk/ena/data/view/KY782371	f2f8b6bc0f4f3b6be690e0bd0f740a20	KY782346, KY782347	http://www.ebi.ac.uk/ena/data/view/ KY782346, KY782347	a7cbcf338bce632eeb1d94a010707449
TARA_G100009645	TARA_102_SRF_20-180	SEQ-IMG-(EtOH)_N20-180	SAMEA4395915	ERS1307364	TI-825	KY782372	http://www.ebi.ac.uk/ena/data/view/KY782372	partial, no match
TARA_G100008883	TARA_106_SRF_20-180	SEQ-IMG-(EtOH)_N20-180	SAMEA4395923	ERS1307372	TI-851	KY782373	http://www.ebi.ac.uk/ena/data/view/KY782373	complete, no match	KY782348	http://www.ebi.ac.uk/ena/data/view/ KY782348	b61a7b36be9517d26828b362d8e147e1
TARA_G100008883	TARA_106_SRF_20-180	SEQ-IMG-(EtOH)_N20-180	SAMEA4395923	ERS1307372	TI-852	KY782374	http://www.ebi.ac.uk/ena/data/view/KY782374	f2f8b6bc0f4f3b6be690e0bd0f740a20	KY782349	http://www.ebi.ac.uk/ena/data/view/KY782349	b61a7b36be9517d26828b362d8e147e1
TARA_G100008883	TARA_106_SRF_20-180	SEQ-IMG-(EtOH)_N20-180	SAMEA4395923	ERS1307372	TI-853				KY782350	http://www.ebi.ac.uk/ena/data/view/KY782350	no match
TARA_G100008883	TARA_106_SRF_20-180	SEQ-IMG-(EtOH)_N20-180	SAMEA4395923	ERS1307372	TI-854	KY782375,KY782376	http://www.ebi.ac.uk/ena/data/view/KY782375,KY782376	partial, no match	KY782351	http://www.ebi.ac.uk/ena/data/view/KY782351	a7cbcf338bce632eeb1d94a010707449
TARA_G100010306	TARA_122_SRF_20-180	SEQ-IMG-(EtOH)_N20-180	SAMEA4396002	ERS1307451	TI-863	KY782377	http://www.ebi.ac.uk/ena/data/view/KY782377	f2f8b6bc0f4f3b6be690e0bd0f740a20	KY782352	http://www.ebi.ac.uk/ena/data/view/KY782352	b61a7b36be9517d26828b362d8e147e1
TARA_G100010306	TARA_122_SRF_20-180	SEQ-IMG-(EtOH)_N20-180	SAMEA4396002	ERS1307451	TI-864	KY782378,KY782379	http://www.ebi.ac.uk/ena/data/view/KY782378,KY782379	partial, no match
TARA_G100010653	TARA_124_SRF_20-180	SEQ-IMG-(EtOH)_N20-180	SAMEA4396017	ERS1307466	TI-807	KY782362	http://www.ebi.ac.uk/ena/data/view/KY782362	f2f8b6bc0f4f3b6be690e0bd0f740a20
TARA_G100010653	TARA_124_SRF_20-180	SEQ-IMG-(EtOH)_N20-180	SAMEA4396017	ERS1307466	TI-808	KY782363,KY782364	http://www.ebi.ac.uk/ena/data/view/KY782363,KY782364	complete, 2 substitutions with f2f8
TARA_G100010653	TARA_124_SRF_20-180	SEQ-IMG-(EtOH)_N20-180	SAMEA4396017	ERS1307466	TI-811	KY782365	http://www.ebi.ac.uk/ena/data/view/KY782365	partial, no match
TARA_G100010653	TARA_124_SRF_20-180	SEQ-IMG-(EtOH)_N20-180	SAMEA4396017	ERS1307466	TI-813	KY782366	http://www.ebi.ac.uk/ena/data/view/KY782366	f2f8b6bc0f4f3b6be690e0bd0f740a20
TARA_G100010653	TARA_124_SRF_20-180	SEQ-IMG-(EtOH)_N20-180	SAMEA4396017	ERS1307466	TI-814	KY782367,KY782368	http://www.ebi.ac.uk/ena/data/view/KY782367,KY782368	f2f8b6bc0f4f3b6be690e0bd0f740a20	KY782340	http://www.ebi.ac.uk/ena/data/view/ KY782340	b61a7b36be9517d26828b362d8e147e1
TARA_G100010653	TARA_124_SRF_20-180	SEQ-IMG-(EtOH)_N20-180	SAMEA4396017	ERS1307466	TI-815				KY782341	http://www.ebi.ac.uk/ena/data/view/ KY782341	b61a7b36be9517d26828b362d8e147e1

## Sheet: Table S1 | Images
(Tara Oceans ID)	(TARA_station#_depth_size-fraction)	(protocol-label_size-fraction)	(BioSamples ID)	featured in this paper
Sample label	Sample material label	Method label	Sample label	Image label
TARA_A200000121	TARA_007_SRF_20-180	IMG-(formol)_N20-180	SAMEA4402872
TARA_A100000935	TARA_018_SRF_20-180	IMG-(formol)_N20-180	SAMEA4403432
TARA_A100001087	TARA_032_SRF_20-180	IMG-(formol)_N20-180	SAMEA4404412
TARA_G100000934	TARA_034_SRF_20-180	IMG-(formol)_N20-180	SAMEA4404697
TARA_G100000443	TARA_039_SRF_20-180	IMG-(formol)_N20-180	SAMEA4405283
TARA_G100000248	TARA_041_SRF_20-180	IMG-(formol)_N20-180	SAMEA4405558
TARA_G100000171	TARA_042_SRF_20-180	IMG-(lugol)_N20-180	SAMEA4405744
TARA_G100001160	TARA_045_SRF_20-180	IMG-(formol)_N20-180	SAMEA4406016
TARA_G100001514	TARA_052_SRF_20-180	IMG-(lugol)_N20-180	SAMEA4406571
TARA_G100001389	TARA_053_SRF_20-180	IMG-(formol)_N20-180	SAMEA4406694
TARA_G100001244	TARA_054_SRF_20-180	IMG-(lugol)_N20-180	SAMEA4406719
TARA_G100002800	TARA_057_SRF_20-180	IMG-(lugol)_N20-180	SAMEA4406878
TARA_G100002724	TARA_058_SRF_20-180	IMG-(lugol)_N20-180	SAMEA4406937
TARA_G100002871	TARA_062_SRF_20-180	IMG-(lugol)_N20-180	SAMEA4407092
TARA_G100002599	TARA_064_SRF_20-180	IMG-(lugol)_N20-180	SAMEA4407183
TARA_G100001911	TARA_065_SRF_20-180	IMG-(lugol)_N20-180	SAMEA4407371
TARA_G100002012	TARA_066_SRF_20-180	IMG-(formol)_N20-180	SAMEA4407471	Figure 1a,b,j and Figure 2c
TARA_G100002010	TARA_066_SRF_20-180	IMG-(gluta+pfa)_N20-180	SAMEA4407473	Figure 1e,f and Figure 2d,e
TARA_G100002016	TARA_066_SRF_20-180	IMG-(lugol)_N20-180	SAMEA4407476	Figure 2h-l
TARA_G100002024	TARA_066_SRF_20-180	SEQ-IMG-(EtOH)_N20-180	SAMEA4395701
TARA_G100002467	TARA_067_SRF_20-180	IMG-(lugol)_N20-180	SAMEA4407578
TARA_G100002451	TARA_067_SRF_20-180	SEQ-IMG-(EtOH)_N20-180	SAMEA4395706
TARA_G100002495	TARA_067_SRF_5-20	IMG-(formol)_N5-20	SAMEA4407593
TARA_G100002491	TARA_067_SRF_5-20	IMG-(lugol)_N5-20	SAMEA4407599
TARA_G100002405	TARA_068_SRF_20-180	IMG-(lugol)_N20-180	SAMEA4407678
TARA_G100002135	TARA_070_SRF_20-180	IMG-(formol)_N20-180	SAMEA4407878
TARA_G100002119	TARA_070_SRF_20-180	IMG-(gluta+pfa)_N20-180	SAMEA4407882
TARA_G100002115	TARA_070_SRF_20-180	SEQ-IMG-(EtOH)_N20-180	SAMEA4395718
TARA_G100003334	TARA_076_SRF_20-180	IMG-(lugol)_N20-180	SAMEA4408440
TARA_G100003596	TARA_082_SRF_20-180	IMG-(lugol)_N20-180	SAMEA4409246
TARA_G100004900	TARA_084_SRF_20-180	IMG-(lugol)_N20-180	SAMEA4409484
TARA_G100004230	TARA_085_SRF_20-180	IMG-(lugol)_N20-180	SAMEA4409596
TARA_G100009089	TARA_098_SRF_20-180	IMG-(lugol)_N20-180	SAMEA4410959
TARA_G100009465	TARA_100_SRF_20-180	SEQ-IMG-(EtOH)_N20-180	SAMEA4395907
TARA_G100009647	TARA_102_DCM_20-180	SEQ-IMG-(EtOH)_N20-180	SAMEA4395921
TARA_G100009625	TARA_102_SRF_20-180	IMG-(formol)_N20-180	SAMEA4411447	Figure 1g,h,i
TARA_G100009641	TARA_102_SRF_20-180	IMG-(gluta+pfa)_N20-180	SAMEA4411451	Figure S1
TARA_G100009629	TARA_102_SRF_20-180	IMG-(lugol)_N20-180	SAMEA4411455
TARA_G100009645	TARA_102_SRF_20-180	SEQ-IMG-(EtOH)_N20-180	SAMEA4395915
TARA_G100009601	TARA_102_SRF_5-20	IMG-(formol)_N5-20	SAMEA4411463
TARA_G100009597	TARA_102_SRF_5-20	IMG-(lugol)_N5-20	SAMEA4411469
TARA_G100008891	TARA_106_SRF_20-180	IMG-(formol)_N20-180	SAMEA4411676
TARA_G100008879	TARA_106_SRF_20-180	IMG-(gluta+pfa)_N20-180	SAMEA4411680	Figure 1d
TARA_G100008883	TARA_106_SRF_20-180	SEQ-IMG-(EtOH)_N20-180	SAMEA4395923
TARA_G100008763	TARA_109_SRF_20-180	IMG-(formol)_N20-180	SAMEA4411851
TARA_G100008821	TARA_109_SRF_20-180	IMG-(gluta+pfa)_N20-180	SAMEA4411855
TARA_G100008825	TARA_109_SRF_20-180	SEQ-IMG-(EtOH)_N20-180	SAMEA4395932
TARA_G100009765	TARA_110_SRF_20-180	IMG-(formol)_N20-180	SAMEA4412092	Figure 2b
TARA_G100009785	TARA_110_SRF_20-180	SEQ-IMG-(EtOH)_N20-180	SAMEA4395940
TARA_G100009785	TARA_110_SRF_20-180	SEQ-IMG-(EtOH)_N20-180	SAMEA4395940
TARA_G100009895	TARA_111_DCM_20-180	SEQ-IMG-(EtOH)_N20-180	SAMEA4412087
TARA_G100009889	TARA_111_SRF_20-180	IMG-(gluta+pfa)_N20-180	SAMEA4412297
TARA_G100009893	TARA_111_SRF_20-180	SEQ-IMG-(EtOH)_N20-180	SAMEA4395946
TARA_G100010229	TARA_122_DCM_20-180	IMG-(gluta+pfa)_N20-180	SAMEA4418153
TARA_G100010212	TARA_122_SRF_20-180	IMG-(lugol)_N20-180	SAMEA4418036
TARA_G100010306	TARA_122_SRF_20-180	SEQ-IMG-(EtOH)_N20-180	SAMEA4396002
TARA_G100010570	TARA_123_SRF_20-180	IMG-(lugol)_N20-180	SAMEA4418252
TARA_G100010643	TARA_124_SRF_20-180	IMG-(formol)_N20-180	SAMEA4418406	Figure 2a
TARA_G100010651	TARA_124_SRF_20-180	IMG-(gluta+pfa)_N20-180	SAMEA4418410	Figure 2f,g
TARA_G100010645	TARA_124_SRF_20-180	IMG-(lugol)_N20-180	SAMEA4418414	Figure 2h-l
TARA_G100010653	TARA_124_SRF_20-180	SEQ-IMG-(EtOH)_N20-180	SAMEA4396017
TARA_G100010631	TARA_125_SRF_20-180	IMG-(lugol)_N20-180	SAMEA4418526
TARA_G100010875	TARA_128_SRF_20-180	IMG-(formol)_N20-180	SAMEA4418910
TARA_G100010895	TARA_128_SRF_20-180	IMG-(gluta+pfa)_N20-180	SAMEA4418914
TARA_G100010838	TARA_128_SRF_20-180	SEQ-IMG-(EtOH)_N20-180	SAMEA4396043
TARA_G100006141	TARA_139_SRF_20-180	IMG-(formol)_N20-180	SAMEA4420693	Figure 1c
TARA_G100006149	TARA_139_SRF_20-180	IMG-(gluta+pfa)_N20-180	SAMEA4420697
TARA_G100006143	TARA_139_SRF_20-180	IMG-(lugol)_N20-180	SAMEA4420701
TARA_G100006151	TARA_139_SRF_20-180	SEQ-IMG-(EtOH)_N20-180	SAMEA4396308
