# Supplementary material for: The epibiotic life of the cosmopolitan diatom Fragilariopsis doliolus on heterotrophic ciliates in the open ocean
Source: ISME J. 2018 Jan 18;12(4):1094–108. doi: 10.1038/s41396-017-0029-1 (PMC5864193; doi:10.1038/s41396-017-0029-1)
Supplement: Supplementary file 8 — Table S2 [file 41396_2017_29_MOESM8_ESM.xlsx]

## Sheet: Feuil1
	Summary of obtained sequences for single interactions isolated and PCR amplified from formol - glutaraldehyde surface samples, fraction 20-180 micron. TI_40 represents a unique consortia for which three different diatom 18S sequences were obtained, and four different copies of the tintinnid 18S including two unique. Generation of swarms, as used in de Vargas et al, 2015, is a method for rapid clu…
Sample label	Sample material label	Method label	Primers specifity used for V4-V9 amplification	Consortium/isolate label	Sequence label	Organisms sequenced from the consortia	V4-V9 sequence label	V4-V9 sequence label	V9 sequence	Sequence of a unique partner in the consortia	Sequence of a unique partner in the consortia	Swarm label
(Tara Oceans ID)	(TARA_station#_depth_size-fraction)	(protocol-label_size-fraction)					(Genbank accession #)	url of the sequence at ENA	(complete nucleotide sequence)	md5sum of the matched sequence in the V9 reference data base	Taxonomic assignement of the matched sequence in the V9 reference data base	(swarm ID containing that sequence in Tara)
TARA_G100002010	TARA_066_SRF_20-180	IMG-(gluta+pfa)_N20-180	universal (see SI)	TI_35	1	diatom	MF043991	http://www.ebi.ac.uk/ena/data/view/MF043991	GTCGCACCTACCGATTGAATGGTCCGGTGAAGCCTCGGGATTGTGGTTAGTTTCCTTCATTGGAAGTTACTCGCGAGAACTTGTCTAAACCTTATCATTTAGAGGAAGGTGAAGTCGTAACAAGGTTTCC	f2f8b6bc0f4f3b6be690e0bd0f740a20	Eukaryota|Stramenopiles|Stramenopiles_X|Bacillariophyta|Bacillariophyta_X|Raphid-pennate|Raphid-pennate_X|Raphid-pennate_X+sp.	171085
TARA_G100002010	TARA_066_SRF_20-180	IMG-(gluta+pfa)_N20-180	universal (see SI)	TI_35	2	diatom	MF043992	http://www.ebi.ac.uk/ena/data/view/MF043992	GTCGCACCTACCGATTGAATGGTCCGGTGAAGCCTCGGGATTGTGGTTAGTTTCCTTCATTGGAAGTTACTCGCGAGAACTTGTCTAAACCTTATCATTTAGAGGAAGGTGAAGTCGTAACAAGGTTTCC	f2f8b6bc0f4f3b6be690e0bd0f740a20	Eukaryota|Stramenopiles|Stramenopiles_X|Bacillariophyta|Bacillariophyta_X|Raphid-pennate|Raphid-pennate_X|Raphid-pennate_X+sp.	171085
TARA_G100002010	TARA_066_SRF_20-180	IMG-(gluta+pfa)_N20-180	universal (see SI)	TI_40	1	diatom	MF043993	http://www.ebi.ac.uk/ena/data/view/MF043993	ATTGCACCTACCGATTGAATGGTCCGGTGAAGCCTCTGGATTGTGGTTAGTTTCCTTCATTGGAAGTTACTCGCGAGAACTTGTCTAAACCTTATCATTTAGAGGAAGGTGAAGTTGTAACAGGGTTTCC	nomatch
TARA_G100002010	TARA_066_SRF_20-180	IMG-(gluta+pfa)_N20-180	universal (see SI)	TI_40	2	diatom	MF043994	http://www.ebi.ac.uk/ena/data/view/MF043994	GTCGCACCTACCGATTGAATGGTCCGGTGAAGCCTCGGGATTGTGGTTAGTTTCCTTCATTGGAAGTTACTCGCGAGAACTTGTCTAAACCTTATCATTTAGAGGAAGGTGAAGTCGTAACAAGGTTTCC	f2f8b6bc0f4f3b6be690e0bd0f740a20	Eukaryota|Stramenopiles|Stramenopiles_X|Bacillariophyta|Bacillariophyta_X|Raphid-pennate|Raphid-pennate_X|Raphid-pennate_X+sp.	171085
TARA_G100002010	TARA_066_SRF_20-180	IMG-(gluta+pfa)_N20-180	universal (see SI)	TI_40	3	diatom	MF043995	http://www.ebi.ac.uk/ena/data/view/MF043995	GTTGCACCTACCGATTGAATGGTCCGGTGAAGCCTCGGGATTGTGGTTAGTTTCCTTTATTGGAAGTTACTCGCGAGAACTTGTCTAAACCTTATCATTTAGAGGAAGGTGAAGTCGTAACAAGGTTTCC	nomatch
TARA_G100002010	TARA_066_SRF_20-180	IMG-(gluta+pfa)_N20-180	universal (see SI)	TI_28	1	tintinnid	MF043996	http://www.ebi.ac.uk/ena/data/view/MF043996	GTCGCTCCTACCGATTTCGAGTGGTCCGGTGAACCCTTTGGACCGGAGCCCGTTTCTTGCGAGCACTGGAAAGTCGAGTAAACCACATCACTTAGAGGAAGGAAAAGTCGTAACAAGGTTTCC	deb2a198341ff3dcaf8e594767503905	Eukaryota|Alveolata|Ciliophora|Spirotrichea|Choreotrichia|Choreotrichia_X|Choreotrichia_XX|Choreotrichia_XX+sp	152439
TARA_G100002010	TARA_066_SRF_20-180	IMG-(gluta+pfa)_N20-180	universal (see SI)	TI_40	1	tintinnid	MF043997	http://www.ebi.ac.uk/ena/data/view/MF043997	GTCGCTCCTACCGATTTCGAGTGGTCCGGTGAACCCTTTGGACCGGAGCCCGTTTCTTGCGGGCACTGGAAAGTCGAGTAAACCACATCACTTAGAGGAAGGAAAAGTCGTAACAAGGTTTCC	b61a7b36be9517d26828b362d8e147e1	Eukaryota|Alveolata|Ciliophora|Spirotrichea|Choreotrichia|Choreotrichia_X|Choreotrichia_XX|Choreotrichia_XX+sp	152439
TARA_G100002010	TARA_066_SRF_20-180	IMG-(gluta+pfa)_N20-180	universal (see SI)	TI_40	2	tintinnid	MF043998	http://www.ebi.ac.uk/ena/data/view/MF043998	GTCGCTCCTACCGATTTCGAGTGGTCCGGTGAACCCTTTGGACCGGAGCCCGTTCCTTGCGGGCACTGGAAAGTCGAGTAAACCACATCACTTAGAGGAAGGAAAAGTCGTAACAAGGTTTCC	a7cbcf338bce632eeb1d94a010707449	Eukaryota|Alveolata|Ciliophora|Spirotrichea|Choreotrichia|Choreotrichia_X|Choreotrichia_XX|Choreotrichia_XX+sp	152439
TARA_G100002010	TARA_066_SRF_20-180	IMG-(gluta+pfa)_N20-180	universal (see SI)	TI_40	3	tintinnid	MF043999	http://www.ebi.ac.uk/ena/data/view/MF043999	GTCGCTCCTACCGATTTCGAGTGGTCCGGTGAACCCTTTGGACCGGAGCCCGTTTCTTGCGGGCACTGGAAAGTCGAGTAAACCACATCACTTAGAGGAAGGAAAAGTCGTAACAAGGTTTCC-----	b61a7b36be9517d26828b362d8e147e1	Eukaryota|Alveolata|Ciliophora|Spirotrichea|Choreotrichia|Choreotrichia_X|Choreotrichia_XX|Choreotrichia_XX+sp	152439
TARA_G100002010	TARA_066_SRF_20-180	IMG-(gluta+pfa)_N20-180	universal (see SI)	TI_40	4	tintinnid	MF044000	http://www.ebi.ac.uk/ena/data/view/MF044000	GTCGCTCCTACCGATTTCGAGTGGTCCGGTGAACCCTTTGGACCGGAGCCCGTTTCTTGCGGGCACTGGAAAGTCGAGTAAACCACATCACTTAGAGGAAGGAAAAGTCGTAACAAGGTTTCC-----	b61a7b36be9517d26828b362d8e147e1	Eukaryota|Alveolata|Ciliophora|Spirotrichea|Choreotrichia|Choreotrichia_X|Choreotrichia_XX|Choreotrichia_XX+sp	152439
