# Supplementary material for: The epibiotic life of the cosmopolitan diatom Fragilariopsis doliolus on heterotrophic ciliates in the open ocean
Source: ISME J. 2018 Jan 18;12(4):1094–108. doi: 10.1038/s41396-017-0029-1 (PMC5864193; doi:10.1038/s41396-017-0029-1)
Supplement: Supplementary file 9 — Table S3 [file 41396_2017_29_MOESM9_ESM.xlsx]

## Sheet: Table S3 | Total abundances
Target sequence	md5sum	lineage	pid	refs	Total abundance	cid
	of the target sequence in the V9 reference data base	of the target sequence in the V9 reference data base	of the target sequence in the V9 reference data base	of the target sequence in the V9 reference data base	of the target sequence in the V9 reference data base	swarm ID of the target sequence in the V9 reference database
gtcgcacctaccgattgaatggtccggtgaagcctcgggattgtggttagtttccttcattggaagttactcgcgagaacttgtctaaaccttatcatttagaggaaggtgaagtcgtaacaaggtttcc	f2f8b6bc0f4f3b6be690e0bd0f740a20	Eukaryota|Stramenopiles|Ochrophyta|Bacillariophyta|Raphid-pennate|Raphid-pennate_X|Raphid-pennate_X+sp.	99.23	JQ782062.1.1788_U	414113	2740
gtcgctcctaccgatttcgagtggtccggtgaaccctttggaccggagcccgttccttgcgggcactggaaagtcgagtaaaccacatcacttagaggaaggaaaagtcgtaacaaggtttcc	a7cbcf338bce632eeb1d94a010707449	Eukaryota|Alveolata|Ciliophora|Spirotrichea|Choreotrichia|Choreotrichia_X|Choreotrichia_XX|Choreotrichia_XX+sp.	98.37	GU819299.1.1181_U	106292	6945
gtcgctcctaccgatttcgagtggtccggtgaaccctttggaccggagcccgtttcttgcgggcactggaaagtcgagtaaaccacatcacttagaggaaggaaaagtcgtaacaaggtttcc	b61a7b36be9517d26828b362d8e147e1	Eukaryota|Alveolata|Ciliophora|Spirotrichea|Choreotrichia|Choreotrichia_X|Choreotrichia_XX|Choreotrichia_XX+sp.	97.56	GU819299.1.1181_U	24839	6945
gtcgctcctaccgatttcgagtggtccggtgaaccctttggaccggagcccgtttcttgcgagcactggaaagtcgagtaaaccacatcacttagaggaaggaaaagtcgtaacaaggtttcc	deb2a198341ff3dcaf8e594767503905	Eukaryota|Alveolata|Ciliophora|Spirotrichea|Choreotrichia|Choreotrichia_X|Choreotrichia_XX|Choreotrichia_XX+sp.	96.75	GU819299.1.1181_U	3660	6945
gtcgcacctaccaattgaatggtccggtgaagcctcgggattgtggttagtttccttcattggaagttactcgcgagaacttgtctaaaccttatcatttagaggaaggtgaagtcgtaacaaggtttcc	53cf4eb045f0a758fc188f13fcd54504	Eukaryota|Stramenopiles|Ochrophyta|Bacillariophyta|Raphid-pennate|Raphid-pennate_X|Raphid-pennate_X+sp.	98.46	JQ782062.1.1788_U	853	2740

## Sheet: Table S3 | Abundances
Sample label	Sample label	Sample material label	Target sequence label	Abundance
(Tara Oceans ID)	in the V9 reference data set	(TARA_station#_depth_size-fraction)	from the amplified diatom and tintinnid consortia	of the target sequence in the V9 reference data set
TARA_X000000408	TV9_254	TARA_004_DCM_0.8-5	f2f8b6bc0f4f3b6be690e0bd0f740a20	20
TARA_X000000408	TV9_254	TARA_004_DCM_0.8-5	53cf4eb045f0a758fc188f13fcd54504	0
TARA_X000000408	TV9_254	TARA_004_DCM_0.8-5	b61a7b36be9517d26828b362d8e147e1	13
TARA_X000000408	TV9_254	TARA_004_DCM_0.8-5	a7cbcf338bce632eeb1d94a010707449	1101
TARA_X000000408	TV9_254	TARA_004_DCM_0.8-5	deb2a198341ff3dcaf8e594767503905	6
TARA_X000000361	TV9_236	TARA_004_DCM_180-2000	f2f8b6bc0f4f3b6be690e0bd0f740a20	0
TARA_X000000361	TV9_236	TARA_004_DCM_180-2000	53cf4eb045f0a758fc188f13fcd54504	0
TARA_X000000361	TV9_236	TARA_004_DCM_180-2000	b61a7b36be9517d26828b362d8e147e1	46
TARA_X000000361	TV9_236	TARA_004_DCM_180-2000	a7cbcf338bce632eeb1d94a010707449	80
TARA_X000000361	TV9_236	TARA_004_DCM_180-2000	deb2a198341ff3dcaf8e594767503905	0
TARA_X000000410	TV9_237	TARA_004_DCM_5-20	f2f8b6bc0f4f3b6be690e0bd0f740a20	1
TARA_X000000410	TV9_237	TARA_004_DCM_5-20	53cf4eb045f0a758fc188f13fcd54504	0
TARA_X000000410	TV9_237	TARA_004_DCM_5-20	b61a7b36be9517d26828b362d8e147e1	3579
TARA_X000000410	TV9_237	TARA_004_DCM_5-20	a7cbcf338bce632eeb1d94a010707449	6262
TARA_X000000410	TV9_237	TARA_004_DCM_5-20	deb2a198341ff3dcaf8e594767503905	46
TARA_X000000323	TV9_235	TARA_004_SRF_0.8-5	f2f8b6bc0f4f3b6be690e0bd0f740a20	1
TARA_X000000323	TV9_235	TARA_004_SRF_0.8-5	53cf4eb045f0a758fc188f13fcd54504	0
TARA_X000000323	TV9_235	TARA_004_SRF_0.8-5	b61a7b36be9517d26828b362d8e147e1	46
TARA_X000000323	TV9_235	TARA_004_SRF_0.8-5	a7cbcf338bce632eeb1d94a010707449	304
TARA_X000000323	TV9_235	TARA_004_SRF_0.8-5	deb2a198341ff3dcaf8e594767503905	0
TARA_X000000357	TV9_233	TARA_004_SRF_180-2000	f2f8b6bc0f4f3b6be690e0bd0f740a20	37
TARA_X000000357	TV9_233	TARA_004_SRF_180-2000	53cf4eb045f0a758fc188f13fcd54504	0
TARA_X000000357	TV9_233	TARA_004_SRF_180-2000	b61a7b36be9517d26828b362d8e147e1	2
TARA_X000000357	TV9_233	TARA_004_SRF_180-2000	a7cbcf338bce632eeb1d94a010707449	10
TARA_X000000357	TV9_233	TARA_004_SRF_180-2000	deb2a198341ff3dcaf8e594767503905	0
TARA_X000000325	TV9_234	TARA_004_SRF_5-20	f2f8b6bc0f4f3b6be690e0bd0f740a20	5
TARA_X000000325	TV9_234	TARA_004_SRF_5-20	53cf4eb045f0a758fc188f13fcd54504	0
TARA_X000000325	TV9_234	TARA_004_SRF_5-20	b61a7b36be9517d26828b362d8e147e1	62
TARA_X000000325	TV9_234	TARA_004_SRF_5-20	a7cbcf338bce632eeb1d94a010707449	163
TARA_X000000325	TV9_234	TARA_004_SRF_5-20	deb2a198341ff3dcaf8e594767503905	0
TARA_X000000567	TV9_610	TARA_005_DCM_0.8-5	f2f8b6bc0f4f3b6be690e0bd0f740a20	0
TARA_X000000567	TV9_610	TARA_005_DCM_0.8-5	53cf4eb045f0a758fc188f13fcd54504	0
TARA_X000000567	TV9_610	TARA_005_DCM_0.8-5	b61a7b36be9517d26828b362d8e147e1	0
TARA_X000000567	TV9_610	TARA_005_DCM_0.8-5	a7cbcf338bce632eeb1d94a010707449	12
TARA_X000000567	TV9_610	TARA_005_DCM_0.8-5	deb2a198341ff3dcaf8e594767503905	0
TARA_X000000525	TV9_612	TARA_005_DCM_180-2000	f2f8b6bc0f4f3b6be690e0bd0f740a20	0
TARA_X000000525	TV9_612	TARA_005_DCM_180-2000	53cf4eb045f0a758fc188f13fcd54504	0
TARA_X000000525	TV9_612	TARA_005_DCM_180-2000	b61a7b36be9517d26828b362d8e147e1	0
TARA_X000000525	TV9_612	TARA_005_DCM_180-2000	a7cbcf338bce632eeb1d94a010707449	0
TARA_X000000525	TV9_612	TARA_005_DCM_180-2000	deb2a198341ff3dcaf8e594767503905	0
TARA_X000000569	TV9_611	TARA_005_DCM_5-20	f2f8b6bc0f4f3b6be690e0bd0f740a20	0
TARA_X000000569	TV9_611	TARA_005_DCM_5-20	53cf4eb045f0a758fc188f13fcd54504	0
TARA_X000000569	TV9_611	TARA_005_DCM_5-20	b61a7b36be9517d26828b362d8e147e1	0
TARA_X000000569	TV9_611	TARA_005_DCM_5-20	a7cbcf338bce632eeb1d94a010707449	8
TARA_X000000569	TV9_611	TARA_005_DCM_5-20	deb2a198341ff3dcaf8e594767503905	0
TARA_X000000488	TV9_613	TARA_005_SRF_0.8-5	f2f8b6bc0f4f3b6be690e0bd0f740a20	0
TARA_X000000488	TV9_613	TARA_005_SRF_0.8-5	53cf4eb045f0a758fc188f13fcd54504	0
TARA_X000000488	TV9_613	TARA_005_SRF_0.8-5	b61a7b36be9517d26828b362d8e147e1	1
TARA_X000000488	TV9_613	TARA_005_SRF_0.8-5	a7cbcf338bce632eeb1d94a010707449	22
TARA_X000000488	TV9_613	TARA_005_SRF_0.8-5	deb2a198341ff3dcaf8e594767503905	0
TARA_X000000521	TV9_615	TARA_005_SRF_180-2000	f2f8b6bc0f4f3b6be690e0bd0f740a20	0
TARA_X000000521	TV9_615	TARA_005_SRF_180-2000	53cf4eb045f0a758fc188f13fcd54504	0
TARA_X000000521	TV9_615	TARA_005_SRF_180-2000	b61a7b36be9517d26828b362d8e147e1	0
TARA_X000000521	TV9_615	TARA_005_SRF_180-2000	a7cbcf338bce632eeb1d94a010707449	0
TARA_X000000521	TV9_615	TARA_005_SRF_180-2000	deb2a198341ff3dcaf8e594767503905	0
TARA_X000000490	TV9_614	TARA_005_SRF_5-20	f2f8b6bc0f4f3b6be690e0bd0f740a20	0
TARA_X000000490	TV9_614	TARA_005_SRF_5-20	53cf4eb045f0a758fc188f13fcd54504	0
TARA_X000000490	TV9_614	TARA_005_SRF_5-20	b61a7b36be9517d26828b362d8e147e1	0
TARA_X000000490	TV9_614	TARA_005_SRF_5-20	a7cbcf338bce632eeb1d94a010707449	2
TARA_X000000490	TV9_614	TARA_005_SRF_5-20	deb2a198341ff3dcaf8e594767503905	0
TARA_X000000706	TV9_622	TARA_006_DCM_0.8-5	f2f8b6bc0f4f3b6be690e0bd0f740a20	0
TARA_X000000706	TV9_622	TARA_006_DCM_0.8-5	53cf4eb045f0a758fc188f13fcd54504	0
TARA_X000000706	TV9_622	TARA_006_DCM_0.8-5	b61a7b36be9517d26828b362d8e147e1	0
TARA_X000000706	TV9_622	TARA_006_DCM_0.8-5	a7cbcf338bce632eeb1d94a010707449	25
TARA_X000000706	TV9_622	TARA_006_DCM_0.8-5	deb2a198341ff3dcaf8e594767503905	0
TARA_X000000655	TV9_888	TARA_006_DCM_180-2000	f2f8b6bc0f4f3b6be690e0bd0f740a20	0
TARA_X000000655	TV9_888	TARA_006_DCM_180-2000	53cf4eb045f0a758fc188f13fcd54504	0
TARA_X000000655	TV9_888	TARA_006_DCM_180-2000	b61a7b36be9517d26828b362d8e147e1	0
TARA_X000000655	TV9_888	TARA_006_DCM_180-2000	a7cbcf338bce632eeb1d94a010707449	0
TARA_X000000655	TV9_888	TARA_006_DCM_180-2000	deb2a198341ff3dcaf8e594767503905	0
TARA_X000000692	TV9_887	TARA_006_DCM_5-20	f2f8b6bc0f4f3b6be690e0bd0f740a20	0
TARA_X000000692	TV9_887	TARA_006_DCM_5-20	53cf4eb045f0a758fc188f13fcd54504	0
TARA_X000000692	TV9_887	TARA_006_DCM_5-20	b61a7b36be9517d26828b362d8e147e1	0
TARA_X000000692	TV9_887	TARA_006_DCM_5-20	a7cbcf338bce632eeb1d94a010707449	458
TARA_X000000692	TV9_887	TARA_006_DCM_5-20	deb2a198341ff3dcaf8e594767503905	0
TARA_X000000608	TV9_623	TARA_006_SRF_0.8-5	f2f8b6bc0f4f3b6be690e0bd0f740a20	0
TARA_X000000608	TV9_623	TARA_006_SRF_0.8-5	53cf4eb045f0a758fc188f13fcd54504	0
TARA_X000000608	TV9_623	TARA_006_SRF_0.8-5	b61a7b36be9517d26828b362d8e147e1	15
TARA_X000000608	TV9_623	TARA_006_SRF_0.8-5	a7cbcf338bce632eeb1d94a010707449	1595
TARA_X000000608	TV9_623	TARA_006_SRF_0.8-5	deb2a198341ff3dcaf8e594767503905	0
TARA_X000000659	TV9_625	TARA_006_SRF_180-2000	f2f8b6bc0f4f3b6be690e0bd0f740a20	1
TARA_X000000659	TV9_625	TARA_006_SRF_180-2000	53cf4eb045f0a758fc188f13fcd54504	0
TARA_X000000659	TV9_625	TARA_006_SRF_180-2000	b61a7b36be9517d26828b362d8e147e1	0
TARA_X000000659	TV9_625	TARA_006_SRF_180-2000	a7cbcf338bce632eeb1d94a010707449	8
TARA_X000000659	TV9_625	TARA_006_SRF_180-2000	deb2a198341ff3dcaf8e594767503905	0
TARA_X000000610	TV9_624	TARA_006_SRF_5-20	f2f8b6bc0f4f3b6be690e0bd0f740a20	5
TARA_X000000610	TV9_624	TARA_006_SRF_5-20	53cf4eb045f0a758fc188f13fcd54504	0
TARA_X000000610	TV9_624	TARA_006_SRF_5-20	b61a7b36be9517d26828b362d8e147e1	74
TARA_X000000610	TV9_624	TARA_006_SRF_5-20	a7cbcf338bce632eeb1d94a010707449	2290
TARA_X000000610	TV9_624	TARA_006_SRF_5-20	deb2a198341ff3dcaf8e594767503905	0
TARA_A200000158	TV9_21	TARA_007_DCM_0.8-5	f2f8b6bc0f4f3b6be690e0bd0f740a20	0
TARA_A200000158	TV9_21	TARA_007_DCM_0.8-5	53cf4eb045f0a758fc188f13fcd54504	0
TARA_A200000158	TV9_21	TARA_007_DCM_0.8-5	b61a7b36be9517d26828b362d8e147e1	2
TARA_A200000158	TV9_21	TARA_007_DCM_0.8-5	a7cbcf338bce632eeb1d94a010707449	40
TARA_A200000158	TV9_21	TARA_007_DCM_0.8-5	deb2a198341ff3dcaf8e594767503905	0
TARA_X000000741	TV9_19	TARA_007_DCM_180-2000	f2f8b6bc0f4f3b6be690e0bd0f740a20	0
TARA_X000000741	TV9_19	TARA_007_DCM_180-2000	53cf4eb045f0a758fc188f13fcd54504	0
TARA_X000000741	TV9_19	TARA_007_DCM_180-2000	b61a7b36be9517d26828b362d8e147e1	0
TARA_X000000741	TV9_19	TARA_007_DCM_180-2000	a7cbcf338bce632eeb1d94a010707449	0
TARA_X000000741	TV9_19	TARA_007_DCM_180-2000	deb2a198341ff3dcaf8e594767503905	0
TARA_A200000102	TV9_22	TARA_007_DCM_20-180	f2f8b6bc0f4f3b6be690e0bd0f740a20	0
TARA_A200000102	TV9_22	TARA_007_DCM_20-180	53cf4eb045f0a758fc188f13fcd54504	0
TARA_A200000102	TV9_22	TARA_007_DCM_20-180	b61a7b36be9517d26828b362d8e147e1	2
TARA_A200000102	TV9_22	TARA_007_DCM_20-180	a7cbcf338bce632eeb1d94a010707449	53
TARA_A200000102	TV9_22	TARA_007_DCM_20-180	deb2a198341ff3dcaf8e594767503905	0
TARA_A200000148	TV9_20	TARA_007_DCM_5-20	f2f8b6bc0f4f3b6be690e0bd0f740a20	0
TARA_A200000148	TV9_20	TARA_007_DCM_5-20	53cf4eb045f0a758fc188f13fcd54504	0
TARA_A200000148	TV9_20	TARA_007_DCM_5-20	b61a7b36be9517d26828b362d8e147e1	80
TARA_A200000148	TV9_20	TARA_007_DCM_5-20	a7cbcf338bce632eeb1d94a010707449	482
TARA_A200000148	TV9_20	TARA_007_DCM_5-20	deb2a198341ff3dcaf8e594767503905	0
TARA_A200000123	TV9_17	TARA_007_SRF_0.8-5	f2f8b6bc0f4f3b6be690e0bd0f740a20	0
TARA_0	TV9_907	TARA_007_SRF_0.8-5	f2f8b6bc0f4f3b6be690e0bd0f740a20	2
TARA_A200000123	TV9_17	TARA_007_SRF_0.8-5	53cf4eb045f0a758fc188f13fcd54504	0
TARA_0	TV9_907	TARA_007_SRF_0.8-5	53cf4eb045f0a758fc188f13fcd54504	0
TARA_A200000123	TV9_17	TARA_007_SRF_0.8-5	b61a7b36be9517d26828b362d8e147e1	0
TARA_0	TV9_907	TARA_007_SRF_0.8-5	b61a7b36be9517d26828b362d8e147e1	1
TARA_A200000123	TV9_17	TARA_007_SRF_0.8-5	a7cbcf338bce632eeb1d94a010707449	47
TARA_0	TV9_907	TARA_007_SRF_0.8-5	a7cbcf338bce632eeb1d94a010707449	13
TARA_A200000123	TV9_17	TARA_007_SRF_0.8-5	deb2a198341ff3dcaf8e594767503905	0
TARA_0	TV9_907	TARA_007_SRF_0.8-5	deb2a198341ff3dcaf8e594767503905	0
TARA_A200000170	TV9_15	TARA_007_SRF_180-2000	f2f8b6bc0f4f3b6be690e0bd0f740a20	0
TARA_A200000170	TV9_15	TARA_007_SRF_180-2000	53cf4eb045f0a758fc188f13fcd54504	0
TARA_A200000170	TV9_15	TARA_007_SRF_180-2000	b61a7b36be9517d26828b362d8e147e1	0
TARA_A200000170	TV9_15	TARA_007_SRF_180-2000	a7cbcf338bce632eeb1d94a010707449	1
TARA_A200000170	TV9_15	TARA_007_SRF_180-2000	deb2a198341ff3dcaf8e594767503905	0
TARA_A200000139	TV9_18	TARA_007_SRF_20-180	f2f8b6bc0f4f3b6be690e0bd0f740a20	0
TARA_A200000139	TV9_18	TARA_007_SRF_20-180	53cf4eb045f0a758fc188f13fcd54504	0
TARA_A200000139	TV9_18	TARA_007_SRF_20-180	b61a7b36be9517d26828b362d8e147e1	0
TARA_A200000139	TV9_18	TARA_007_SRF_20-180	a7cbcf338bce632eeb1d94a010707449	48
TARA_A200000139	TV9_18	TARA_007_SRF_20-180	deb2a198341ff3dcaf8e594767503905	0
TARA_A200000110	TV9_16	TARA_007_SRF_5-20	f2f8b6bc0f4f3b6be690e0bd0f740a20	3
TARA_A200000110	TV9_16	TARA_007_SRF_5-20	53cf4eb045f0a758fc188f13fcd54504	0
TARA_A200000110	TV9_16	TARA_007_SRF_5-20	b61a7b36be9517d26828b362d8e147e1	0
TARA_A200000110	TV9_16	TARA_007_SRF_5-20	a7cbcf338bce632eeb1d94a010707449	549
TARA_A200000110	TV9_16	TARA_007_SRF_5-20	deb2a198341ff3dcaf8e594767503905	0
TARA_X000000886	TV9_674	TARA_008_DCM_0.8-5	f2f8b6bc0f4f3b6be690e0bd0f740a20	0
TARA_X000000886	TV9_674	TARA_008_DCM_0.8-5	53cf4eb045f0a758fc188f13fcd54504	0
TARA_X000000886	TV9_674	TARA_008_DCM_0.8-5	b61a7b36be9517d26828b362d8e147e1	1
TARA_X000000886	TV9_674	TARA_008_DCM_0.8-5	a7cbcf338bce632eeb1d94a010707449	3
TARA_X000000886	TV9_674	TARA_008_DCM_0.8-5	deb2a198341ff3dcaf8e594767503905	0
TARA_X000000838	TV9_677	TARA_008_DCM_180-2000	f2f8b6bc0f4f3b6be690e0bd0f740a20	0
TARA_X000000838	TV9_677	TARA_008_DCM_180-2000	53cf4eb045f0a758fc188f13fcd54504	0
TARA_X000000838	TV9_677	TARA_008_DCM_180-2000	b61a7b36be9517d26828b362d8e147e1	0
TARA_X000000838	TV9_677	TARA_008_DCM_180-2000	a7cbcf338bce632eeb1d94a010707449	0
TARA_X000000838	TV9_677	TARA_008_DCM_180-2000	deb2a198341ff3dcaf8e594767503905	0
TARA_X000000925	TV9_676	TARA_008_DCM_20-180	f2f8b6bc0f4f3b6be690e0bd0f740a20	0
TARA_X000000925	TV9_676	TARA_008_DCM_20-180	53cf4eb045f0a758fc188f13fcd54504	0
TARA_X000000925	TV9_676	TARA_008_DCM_20-180	b61a7b36be9517d26828b362d8e147e1	0
TARA_X000000925	TV9_676	TARA_008_DCM_20-180	a7cbcf338bce632eeb1d94a010707449	2
TARA_X000000925	TV9_676	TARA_008_DCM_20-180	deb2a198341ff3dcaf8e594767503905	0
TARA_X000000888	TV9_675	TARA_008_DCM_5-20	f2f8b6bc0f4f3b6be690e0bd0f740a20	0
TARA_X000000888	TV9_675	TARA_008_DCM_5-20	53cf4eb045f0a758fc188f13fcd54504	0
TARA_X000000888	TV9_675	TARA_008_DCM_5-20	b61a7b36be9517d26828b362d8e147e1	0
TARA_X000000888	TV9_675	TARA_008_DCM_5-20	a7cbcf338bce632eeb1d94a010707449	2
TARA_X000000888	TV9_675	TARA_008_DCM_5-20	deb2a198341ff3dcaf8e594767503905	0
TARA_X000000796	TV9_678	TARA_008_SRF_0.8-5	f2f8b6bc0f4f3b6be690e0bd0f740a20	0
TARA_X000000796	TV9_678	TARA_008_SRF_0.8-5	53cf4eb045f0a758fc188f13fcd54504	0
TARA_X000000796	TV9_678	TARA_008_SRF_0.8-5	b61a7b36be9517d26828b362d8e147e1	0
TARA_X000000796	TV9_678	TARA_008_SRF_0.8-5	a7cbcf338bce632eeb1d94a010707449	2
TARA_X000000796	TV9_678	TARA_008_SRF_0.8-5	deb2a198341ff3dcaf8e594767503905	0
TARA_X000000834	TV9_680	TARA_008_SRF_180-2000	f2f8b6bc0f4f3b6be690e0bd0f740a20	0
TARA_X000000834	TV9_680	TARA_008_SRF_180-2000	53cf4eb045f0a758fc188f13fcd54504	0
TARA_X000000834	TV9_680	TARA_008_SRF_180-2000	b61a7b36be9517d26828b362d8e147e1	0
TARA_X000000834	TV9_680	TARA_008_SRF_180-2000	a7cbcf338bce632eeb1d94a010707449	1
TARA_X000000834	TV9_680	TARA_008_SRF_180-2000	deb2a198341ff3dcaf8e594767503905	0
TARA_X000000921	TV9_679	TARA_008_SRF_20-180	f2f8b6bc0f4f3b6be690e0bd0f740a20	0
TARA_X000000921	TV9_679	TARA_008_SRF_20-180	53cf4eb045f0a758fc188f13fcd54504	0
TARA_X000000921	TV9_679	TARA_008_SRF_20-180	b61a7b36be9517d26828b362d8e147e1	0
TARA_X000000921	TV9_679	TARA_008_SRF_20-180	a7cbcf338bce632eeb1d94a010707449	2
TARA_X000000921	TV9_679	TARA_008_SRF_20-180	deb2a198341ff3dcaf8e594767503905	0
TARA_X000001040	TV9_87	TARA_009_DCM_0.8-5	f2f8b6bc0f4f3b6be690e0bd0f740a20	1
TARA_X000001040	TV9_87	TARA_009_DCM_0.8-5	53cf4eb045f0a758fc188f13fcd54504	0
TARA_X000001040	TV9_87	TARA_009_DCM_0.8-5	b61a7b36be9517d26828b362d8e147e1	0
TARA_X000001040	TV9_87	TARA_009_DCM_0.8-5	a7cbcf338bce632eeb1d94a010707449	5
TARA_X000001040	TV9_87	TARA_009_DCM_0.8-5	deb2a198341ff3dcaf8e594767503905	1
TARA_X000001010	TV9_86	TARA_009_DCM_180-2000	f2f8b6bc0f4f3b6be690e0bd0f740a20	1
TARA_X000001010	TV9_86	TARA_009_DCM_180-2000	53cf4eb045f0a758fc188f13fcd54504	0
TARA_X000001010	TV9_86	TARA_009_DCM_180-2000	b61a7b36be9517d26828b362d8e147e1	0
TARA_X000001010	TV9_86	TARA_009_DCM_180-2000	a7cbcf338bce632eeb1d94a010707449	0
TARA_X000001010	TV9_86	TARA_009_DCM_180-2000	deb2a198341ff3dcaf8e594767503905	0
TARA_X000001056	TV9_265	TARA_009_DCM_5-20	f2f8b6bc0f4f3b6be690e0bd0f740a20	0
TARA_X000001056	TV9_265	TARA_009_DCM_5-20	53cf4eb045f0a758fc188f13fcd54504	0
TARA_X000001056	TV9_265	TARA_009_DCM_5-20	b61a7b36be9517d26828b362d8e147e1	0
TARA_X000001056	TV9_265	TARA_009_DCM_5-20	a7cbcf338bce632eeb1d94a010707449	0
TARA_X000001056	TV9_265	TARA_009_DCM_5-20	deb2a198341ff3dcaf8e594767503905	0
TARA_X000000954	TV9_85	TARA_009_SRF_0.8-5	f2f8b6bc0f4f3b6be690e0bd0f740a20	0
TARA_X000000954	TV9_85	TARA_009_SRF_0.8-5	53cf4eb045f0a758fc188f13fcd54504	0
TARA_X000000954	TV9_85	TARA_009_SRF_0.8-5	b61a7b36be9517d26828b362d8e147e1	0
TARA_X000000954	TV9_85	TARA_009_SRF_0.8-5	a7cbcf338bce632eeb1d94a010707449	0
TARA_X000000954	TV9_85	TARA_009_SRF_0.8-5	deb2a198341ff3dcaf8e594767503905	0
TARA_X000001006	TV9_84	TARA_009_SRF_180-2000	f2f8b6bc0f4f3b6be690e0bd0f740a20	0
TARA_X000001006	TV9_84	TARA_009_SRF_180-2000	53cf4eb045f0a758fc188f13fcd54504	0
TARA_X000001006	TV9_84	TARA_009_SRF_180-2000	b61a7b36be9517d26828b362d8e147e1	0
TARA_X000001006	TV9_84	TARA_009_SRF_180-2000	a7cbcf338bce632eeb1d94a010707449	0
TARA_X000001006	TV9_84	TARA_009_SRF_180-2000	deb2a198341ff3dcaf8e594767503905	1
TARA_X000000970	TV9_266	TARA_009_SRF_5-20	f2f8b6bc0f4f3b6be690e0bd0f740a20	153
TARA_X000000970	TV9_266	TARA_009_SRF_5-20	53cf4eb045f0a758fc188f13fcd54504	0
TARA_X000000970	TV9_266	TARA_009_SRF_5-20	b61a7b36be9517d26828b362d8e147e1	19
TARA_X000000970	TV9_266	TARA_009_SRF_5-20	a7cbcf338bce632eeb1d94a010707449	8
TARA_X000000970	TV9_266	TARA_009_SRF_5-20	deb2a198341ff3dcaf8e594767503905	0
TARA_X000001235	TV9_396	TARA_010_DCM_0.8-5	f2f8b6bc0f4f3b6be690e0bd0f740a20	0
TARA_X000001235	TV9_396	TARA_010_DCM_0.8-5	53cf4eb045f0a758fc188f13fcd54504	0
TARA_X000001235	TV9_396	TARA_010_DCM_0.8-5	b61a7b36be9517d26828b362d8e147e1	5
TARA_X000001235	TV9_396	TARA_010_DCM_0.8-5	a7cbcf338bce632eeb1d94a010707449	1
TARA_X000001235	TV9_396	TARA_010_DCM_0.8-5	deb2a198341ff3dcaf8e594767503905	6
TARA_X000001180	TV9_399	TARA_010_DCM_180-2000	f2f8b6bc0f4f3b6be690e0bd0f740a20	0
TARA_X000001180	TV9_399	TARA_010_DCM_180-2000	53cf4eb045f0a758fc188f13fcd54504	0
TARA_X000001180	TV9_399	TARA_010_DCM_180-2000	b61a7b36be9517d26828b362d8e147e1	0
TARA_X000001180	TV9_399	TARA_010_DCM_180-2000	a7cbcf338bce632eeb1d94a010707449	0
TARA_X000001180	TV9_399	TARA_010_DCM_180-2000	deb2a198341ff3dcaf8e594767503905	0
TARA_X000001172	TV9_398	TARA_010_DCM_20-180	f2f8b6bc0f4f3b6be690e0bd0f740a20	0
TARA_X000001172	TV9_398	TARA_010_DCM_20-180	53cf4eb045f0a758fc188f13fcd54504	0
TARA_X000001172	TV9_398	TARA_010_DCM_20-180	b61a7b36be9517d26828b362d8e147e1	0
TARA_X000001172	TV9_398	TARA_010_DCM_20-180	a7cbcf338bce632eeb1d94a010707449	1
TARA_X000001172	TV9_398	TARA_010_DCM_20-180	deb2a198341ff3dcaf8e594767503905	0
TARA_X000001237	TV9_397	TARA_010_DCM_5-20	f2f8b6bc0f4f3b6be690e0bd0f740a20	0
TARA_X000001237	TV9_397	TARA_010_DCM_5-20	53cf4eb045f0a758fc188f13fcd54504	0
TARA_X000001237	TV9_397	TARA_010_DCM_5-20	b61a7b36be9517d26828b362d8e147e1	61
TARA_X000001237	TV9_397	TARA_010_DCM_5-20	a7cbcf338bce632eeb1d94a010707449	56
TARA_X000001237	TV9_397	TARA_010_DCM_5-20	deb2a198341ff3dcaf8e594767503905	58
TARA_X000001132	TV9_400	TARA_010_SRF_0.8-5	f2f8b6bc0f4f3b6be690e0bd0f740a20	0
TARA_X000001132	TV9_400	TARA_010_SRF_0.8-5	53cf4eb045f0a758fc188f13fcd54504	0
TARA_X000001132	TV9_400	TARA_010_SRF_0.8-5	b61a7b36be9517d26828b362d8e147e1	0
TARA_X000001132	TV9_400	TARA_010_SRF_0.8-5	a7cbcf338bce632eeb1d94a010707449	14
TARA_X000001132	TV9_400	TARA_010_SRF_0.8-5	deb2a198341ff3dcaf8e594767503905	0
TARA_X000001174	TV9_737	TARA_010_SRF_180-2000	f2f8b6bc0f4f3b6be690e0bd0f740a20	0
TARA_X000001174	TV9_737	TARA_010_SRF_180-2000	53cf4eb045f0a758fc188f13fcd54504	0
TARA_X000001174	TV9_737	TARA_010_SRF_180-2000	b61a7b36be9517d26828b362d8e147e1	0
TARA_X000001174	TV9_737	TARA_010_SRF_180-2000	a7cbcf338bce632eeb1d94a010707449	0
TARA_X000001174	TV9_737	TARA_010_SRF_180-2000	deb2a198341ff3dcaf8e594767503905	0
TARA_X000001168	TV9_401	TARA_010_SRF_20-180	f2f8b6bc0f4f3b6be690e0bd0f740a20	0
TARA_X000001168	TV9_401	TARA_010_SRF_20-180	53cf4eb045f0a758fc188f13fcd54504	0
TARA_X000001168	TV9_401	TARA_010_SRF_20-180	b61a7b36be9517d26828b362d8e147e1	0
TARA_X000001168	TV9_401	TARA_010_SRF_20-180	a7cbcf338bce632eeb1d94a010707449	1
TARA_X000001168	TV9_401	TARA_010_SRF_20-180	deb2a198341ff3dcaf8e594767503905	0
TARA_X000001288	TV9_267	TARA_011_SRF_0.8-5	f2f8b6bc0f4f3b6be690e0bd0f740a20	2
TARA_X000001288	TV9_267	TARA_011_SRF_0.8-5	53cf4eb045f0a758fc188f13fcd54504	0
TARA_X000001288	TV9_267	TARA_011_SRF_0.8-5	b61a7b36be9517d26828b362d8e147e1	1
TARA_X000001288	TV9_267	TARA_011_SRF_0.8-5	a7cbcf338bce632eeb1d94a010707449	107
TARA_X000001288	TV9_267	TARA_011_SRF_0.8-5	deb2a198341ff3dcaf8e594767503905	1
TARA_X000001334	TV9_270	TARA_011_SRF_180-2000	f2f8b6bc0f4f3b6be690e0bd0f740a20	0
TARA_X000001334	TV9_270	TARA_011_SRF_180-2000	53cf4eb045f0a758fc188f13fcd54504	0
TARA_X000001334	TV9_270	TARA_011_SRF_180-2000	b61a7b36be9517d26828b362d8e147e1	1
TARA_X000001334	TV9_270	TARA_011_SRF_180-2000	a7cbcf338bce632eeb1d94a010707449	0
TARA_X000001334	TV9_270	TARA_011_SRF_180-2000	deb2a198341ff3dcaf8e594767503905	2
TARA_X000001338	TV9_269	TARA_011_SRF_20-180	f2f8b6bc0f4f3b6be690e0bd0f740a20	0
TARA_X000001338	TV9_269	TARA_011_SRF_20-180	53cf4eb045f0a758fc188f13fcd54504	0
TARA_X000001338	TV9_269	TARA_011_SRF_20-180	b61a7b36be9517d26828b362d8e147e1	0
TARA_X000001338	TV9_269	TARA_011_SRF_20-180	a7cbcf338bce632eeb1d94a010707449	2
TARA_X000001338	TV9_269	TARA_011_SRF_20-180	deb2a198341ff3dcaf8e594767503905	0
TARA_X000001286	TV9_268	TARA_011_SRF_5-20	f2f8b6bc0f4f3b6be690e0bd0f740a20	1
TARA_X000001286	TV9_268	TARA_011_SRF_5-20	53cf4eb045f0a758fc188f13fcd54504	0
TARA_X000001286	TV9_268	TARA_011_SRF_5-20	b61a7b36be9517d26828b362d8e147e1	0
TARA_X000001286	TV9_268	TARA_011_SRF_5-20	a7cbcf338bce632eeb1d94a010707449	204
TARA_X000001286	TV9_268	TARA_011_SRF_5-20	deb2a198341ff3dcaf8e594767503905	0
TARA_X000001347	TV9_485	TARA_012_DCM_20-180	f2f8b6bc0f4f3b6be690e0bd0f740a20	0
TARA_X000001347	TV9_485	TARA_012_DCM_20-180	53cf4eb045f0a758fc188f13fcd54504	0
TARA_X000001347	TV9_485	TARA_012_DCM_20-180	b61a7b36be9517d26828b362d8e147e1	1
TARA_X000001347	TV9_485	TARA_012_DCM_20-180	a7cbcf338bce632eeb1d94a010707449	11
TARA_X000001347	TV9_485	TARA_012_DCM_20-180	deb2a198341ff3dcaf8e594767503905	0
TARA_X000001343	TV9_486	TARA_012_SRF_20-180	f2f8b6bc0f4f3b6be690e0bd0f740a20	0
TARA_X000001343	TV9_486	TARA_012_SRF_20-180	53cf4eb045f0a758fc188f13fcd54504	0
TARA_X000001343	TV9_486	TARA_012_SRF_20-180	b61a7b36be9517d26828b362d8e147e1	0
TARA_X000001343	TV9_486	TARA_012_SRF_20-180	a7cbcf338bce632eeb1d94a010707449	1
TARA_X000001343	TV9_486	TARA_012_SRF_20-180	deb2a198341ff3dcaf8e594767503905	0
TARA_A100000005	TV9_560	TARA_014_SRF_20-180	f2f8b6bc0f4f3b6be690e0bd0f740a20	0
TARA_A100000005	TV9_560	TARA_014_SRF_20-180	53cf4eb045f0a758fc188f13fcd54504	0
TARA_A100000005	TV9_560	TARA_014_SRF_20-180	b61a7b36be9517d26828b362d8e147e1	2
TARA_A100000005	TV9_560	TARA_014_SRF_20-180	a7cbcf338bce632eeb1d94a010707449	68
TARA_A100000005	TV9_560	TARA_014_SRF_20-180	deb2a198341ff3dcaf8e594767503905	0
TARA_A100000035	TV9_271	TARA_016_DCM_0.8-5	f2f8b6bc0f4f3b6be690e0bd0f740a20	0
TARA_A100000035	TV9_271	TARA_016_DCM_0.8-5	53cf4eb045f0a758fc188f13fcd54504	0
TARA_A100000035	TV9_271	TARA_016_DCM_0.8-5	b61a7b36be9517d26828b362d8e147e1	67
TARA_A100000035	TV9_271	TARA_016_DCM_0.8-5	a7cbcf338bce632eeb1d94a010707449	58
TARA_A100000035	TV9_271	TARA_016_DCM_0.8-5	deb2a198341ff3dcaf8e594767503905	98
TARA_A100000039	TV9_272	TARA_016_DCM_5-20	f2f8b6bc0f4f3b6be690e0bd0f740a20	1
TARA_A100000039	TV9_272	TARA_016_DCM_5-20	53cf4eb045f0a758fc188f13fcd54504	0
TARA_A100000039	TV9_272	TARA_016_DCM_5-20	b61a7b36be9517d26828b362d8e147e1	0
TARA_A100000039	TV9_272	TARA_016_DCM_5-20	a7cbcf338bce632eeb1d94a010707449	0
TARA_A100000039	TV9_272	TARA_016_DCM_5-20	deb2a198341ff3dcaf8e594767503905	0
TARA_A100000032	TV9_274	TARA_016_SRF_0.8-5	f2f8b6bc0f4f3b6be690e0bd0f740a20	4
TARA_A100000032	TV9_274	TARA_016_SRF_0.8-5	53cf4eb045f0a758fc188f13fcd54504	0
TARA_A100000032	TV9_274	TARA_016_SRF_0.8-5	b61a7b36be9517d26828b362d8e147e1	0
TARA_A100000032	TV9_274	TARA_016_SRF_0.8-5	a7cbcf338bce632eeb1d94a010707449	76
TARA_A100000032	TV9_274	TARA_016_SRF_0.8-5	deb2a198341ff3dcaf8e594767503905	0
TARA_A100000038	TV9_273	TARA_016_SRF_5-20	f2f8b6bc0f4f3b6be690e0bd0f740a20	3
TARA_A100000038	TV9_273	TARA_016_SRF_5-20	53cf4eb045f0a758fc188f13fcd54504	0
TARA_A100000038	TV9_273	TARA_016_SRF_5-20	b61a7b36be9517d26828b362d8e147e1	0
TARA_A100000038	TV9_273	TARA_016_SRF_5-20	a7cbcf338bce632eeb1d94a010707449	0
TARA_A100000038	TV9_273	TARA_016_SRF_5-20	deb2a198341ff3dcaf8e594767503905	0
TARA_A100000134	TV9_561	TARA_017_DCM_20-180	f2f8b6bc0f4f3b6be690e0bd0f740a20	0
TARA_A100000134	TV9_561	TARA_017_DCM_20-180	53cf4eb045f0a758fc188f13fcd54504	0
TARA_A100000134	TV9_561	TARA_017_DCM_20-180	b61a7b36be9517d26828b362d8e147e1	0
TARA_A100000134	TV9_561	TARA_017_DCM_20-180	a7cbcf338bce632eeb1d94a010707449	7
TARA_A100000134	TV9_561	TARA_017_DCM_20-180	deb2a198341ff3dcaf8e594767503905	0
TARA_A100000130	TV9_562	TARA_017_SRF_20-180	f2f8b6bc0f4f3b6be690e0bd0f740a20	0
TARA_A100000130	TV9_562	TARA_017_SRF_20-180	53cf4eb045f0a758fc188f13fcd54504	0
TARA_A100000130	TV9_562	TARA_017_SRF_20-180	b61a7b36be9517d26828b362d8e147e1	0
TARA_A100000130	TV9_562	TARA_017_SRF_20-180	a7cbcf338bce632eeb1d94a010707449	0
TARA_A100000130	TV9_562	TARA_017_SRF_20-180	deb2a198341ff3dcaf8e594767503905	0
TARA_A100000604	TV9_141	TARA_018_DCM_0.8-5	f2f8b6bc0f4f3b6be690e0bd0f740a20	0
TARA_A100000604	TV9_141	TARA_018_DCM_0.8-5	53cf4eb045f0a758fc188f13fcd54504	0
TARA_A100000604	TV9_141	TARA_018_DCM_0.8-5	b61a7b36be9517d26828b362d8e147e1	40
TARA_A100000604	TV9_141	TARA_018_DCM_0.8-5	a7cbcf338bce632eeb1d94a010707449	23
TARA_A100000604	TV9_141	TARA_018_DCM_0.8-5	deb2a198341ff3dcaf8e594767503905	6
TARA_A100000600	TV9_139	TARA_018_DCM_180-2000	f2f8b6bc0f4f3b6be690e0bd0f740a20	0
TARA_A100000600	TV9_139	TARA_018_DCM_180-2000	53cf4eb045f0a758fc188f13fcd54504	0
TARA_A100000600	TV9_139	TARA_018_DCM_180-2000	b61a7b36be9517d26828b362d8e147e1	0
TARA_A100000600	TV9_139	TARA_018_DCM_180-2000	a7cbcf338bce632eeb1d94a010707449	19
TARA_A100000600	TV9_139	TARA_018_DCM_180-2000	deb2a198341ff3dcaf8e594767503905	0
TARA_A100000589	TV9_142	TARA_018_DCM_20-180	f2f8b6bc0f4f3b6be690e0bd0f740a20	0
TARA_A100000589	TV9_142	TARA_018_DCM_20-180	53cf4eb045f0a758fc188f13fcd54504	0
TARA_A100000589	TV9_142	TARA_018_DCM_20-180	b61a7b36be9517d26828b362d8e147e1	11
TARA_A100000589	TV9_142	TARA_018_DCM_20-180	a7cbcf338bce632eeb1d94a010707449	69
TARA_A100000589	TV9_142	TARA_018_DCM_20-180	deb2a198341ff3dcaf8e594767503905	4
TARA_A100000602	TV9_140	TARA_018_DCM_5-20	f2f8b6bc0f4f3b6be690e0bd0f740a20	0
TARA_A100000602	TV9_140	TARA_018_DCM_5-20	53cf4eb045f0a758fc188f13fcd54504	0
TARA_A100000602	TV9_140	TARA_018_DCM_5-20	b61a7b36be9517d26828b362d8e147e1	73
TARA_A100000602	TV9_140	TARA_018_DCM_5-20	a7cbcf338bce632eeb1d94a010707449	33
TARA_A100000602	TV9_140	TARA_018_DCM_5-20	deb2a198341ff3dcaf8e594767503905	66
TARA_A100000595	TV9_137	TARA_018_SRF_0.8-5	f2f8b6bc0f4f3b6be690e0bd0f740a20	0
TARA_A100000595	TV9_137	TARA_018_SRF_0.8-5	53cf4eb045f0a758fc188f13fcd54504	0
TARA_A100000595	TV9_137	TARA_018_SRF_0.8-5	b61a7b36be9517d26828b362d8e147e1	55
TARA_A100000595	TV9_137	TARA_018_SRF_0.8-5	a7cbcf338bce632eeb1d94a010707449	14
TARA_A100000595	TV9_137	TARA_018_SRF_0.8-5	deb2a198341ff3dcaf8e594767503905	0
TARA_A100000594	TV9_135	TARA_018_SRF_180-2000	f2f8b6bc0f4f3b6be690e0bd0f740a20	0
TARA_A100000594	TV9_135	TARA_018_SRF_180-2000	53cf4eb045f0a758fc188f13fcd54504	0
TARA_A100000594	TV9_135	TARA_018_SRF_180-2000	b61a7b36be9517d26828b362d8e147e1	0
TARA_A100000594	TV9_135	TARA_018_SRF_180-2000	a7cbcf338bce632eeb1d94a010707449	0
TARA_A100000594	TV9_135	TARA_018_SRF_180-2000	deb2a198341ff3dcaf8e594767503905	0
TARA_A100000596	TV9_138	TARA_018_SRF_20-180	f2f8b6bc0f4f3b6be690e0bd0f740a20	0
TARA_A100000596	TV9_138	TARA_018_SRF_20-180	53cf4eb045f0a758fc188f13fcd54504	0
TARA_A100000596	TV9_138	TARA_018_SRF_20-180	b61a7b36be9517d26828b362d8e147e1	1
TARA_A100000596	TV9_138	TARA_018_SRF_20-180	a7cbcf338bce632eeb1d94a010707449	8
TARA_A100000596	TV9_138	TARA_018_SRF_20-180	deb2a198341ff3dcaf8e594767503905	0
TARA_A100000598	TV9_136	TARA_018_SRF_5-20	f2f8b6bc0f4f3b6be690e0bd0f740a20	0
TARA_A100000598	TV9_136	TARA_018_SRF_5-20	53cf4eb045f0a758fc188f13fcd54504	0
TARA_A100000598	TV9_136	TARA_018_SRF_5-20	b61a7b36be9517d26828b362d8e147e1	109
TARA_A100000598	TV9_136	TARA_018_SRF_5-20	a7cbcf338bce632eeb1d94a010707449	129
TARA_A100000598	TV9_136	TARA_018_SRF_5-20	deb2a198341ff3dcaf8e594767503905	0
TARA_A100000823	TV9_563	TARA_019_SRF_0.8-5	f2f8b6bc0f4f3b6be690e0bd0f740a20	0
TARA_A100000823	TV9_563	TARA_019_SRF_0.8-5	53cf4eb045f0a758fc188f13fcd54504	0
TARA_A100000823	TV9_563	TARA_019_SRF_0.8-5	b61a7b36be9517d26828b362d8e147e1	14
TARA_A100000823	TV9_563	TARA_019_SRF_0.8-5	a7cbcf338bce632eeb1d94a010707449	0
TARA_A100000823	TV9_563	TARA_019_SRF_0.8-5	deb2a198341ff3dcaf8e594767503905	0
TARA_A100000810	TV9_566	TARA_019_SRF_180-2000	f2f8b6bc0f4f3b6be690e0bd0f740a20	0
TARA_A100000810	TV9_566	TARA_019_SRF_180-2000	53cf4eb045f0a758fc188f13fcd54504	0
TARA_A100000810	TV9_566	TARA_019_SRF_180-2000	b61a7b36be9517d26828b362d8e147e1	0
TARA_A100000810	TV9_566	TARA_019_SRF_180-2000	a7cbcf338bce632eeb1d94a010707449	1
TARA_A100000810	TV9_566	TARA_019_SRF_180-2000	deb2a198341ff3dcaf8e594767503905	0
TARA_A100000817	TV9_565	TARA_019_SRF_20-180	f2f8b6bc0f4f3b6be690e0bd0f740a20	0
TARA_A100000817	TV9_565	TARA_019_SRF_20-180	53cf4eb045f0a758fc188f13fcd54504	0
TARA_A100000817	TV9_565	TARA_019_SRF_20-180	b61a7b36be9517d26828b362d8e147e1	0
TARA_A100000817	TV9_565	TARA_019_SRF_20-180	a7cbcf338bce632eeb1d94a010707449	0
TARA_A100000817	TV9_565	TARA_019_SRF_20-180	deb2a198341ff3dcaf8e594767503905	0
TARA_A100000825	TV9_564	TARA_019_SRF_5-20	f2f8b6bc0f4f3b6be690e0bd0f740a20	0
TARA_A100000825	TV9_564	TARA_019_SRF_5-20	53cf4eb045f0a758fc188f13fcd54504	0
TARA_A100000825	TV9_564	TARA_019_SRF_5-20	b61a7b36be9517d26828b362d8e147e1	20
TARA_A100000825	TV9_564	TARA_019_SRF_5-20	a7cbcf338bce632eeb1d94a010707449	13
TARA_A100000825	TV9_564	TARA_019_SRF_5-20	deb2a198341ff3dcaf8e594767503905	0
TARA_A100000758	TV9_275	TARA_020_SRF_0.8-5	f2f8b6bc0f4f3b6be690e0bd0f740a20	6
TARA_A100000758	TV9_275	TARA_020_SRF_0.8-5	53cf4eb045f0a758fc188f13fcd54504	0
TARA_A100000758	TV9_275	TARA_020_SRF_0.8-5	b61a7b36be9517d26828b362d8e147e1	85
TARA_A100000758	TV9_275	TARA_020_SRF_0.8-5	a7cbcf338bce632eeb1d94a010707449	5
TARA_A100000758	TV9_275	TARA_020_SRF_0.8-5	deb2a198341ff3dcaf8e594767503905	0
TARA_A100000759	TV9_278	TARA_020_SRF_180-2000	f2f8b6bc0f4f3b6be690e0bd0f740a20	0
TARA_A100000759	TV9_278	TARA_020_SRF_180-2000	53cf4eb045f0a758fc188f13fcd54504	0
TARA_A100000759	TV9_278	TARA_020_SRF_180-2000	b61a7b36be9517d26828b362d8e147e1	0
TARA_A100000759	TV9_278	TARA_020_SRF_180-2000	a7cbcf338bce632eeb1d94a010707449	0
TARA_A100000759	TV9_278	TARA_020_SRF_180-2000	deb2a198341ff3dcaf8e594767503905	0
TARA_A100000750	TV9_277	TARA_020_SRF_20-180	f2f8b6bc0f4f3b6be690e0bd0f740a20	0
TARA_A100000750	TV9_277	TARA_020_SRF_20-180	53cf4eb045f0a758fc188f13fcd54504	0
TARA_A100000750	TV9_277	TARA_020_SRF_20-180	b61a7b36be9517d26828b362d8e147e1	7
TARA_A100000750	TV9_277	TARA_020_SRF_20-180	a7cbcf338bce632eeb1d94a010707449	12
TARA_A100000750	TV9_277	TARA_020_SRF_20-180	deb2a198341ff3dcaf8e594767503905	0
TARA_A100000761	TV9_276	TARA_020_SRF_5-20	f2f8b6bc0f4f3b6be690e0bd0f740a20	15
TARA_A100000761	TV9_276	TARA_020_SRF_5-20	53cf4eb045f0a758fc188f13fcd54504	0
TARA_A100000761	TV9_276	TARA_020_SRF_5-20	b61a7b36be9517d26828b362d8e147e1	3
TARA_A100000761	TV9_276	TARA_020_SRF_5-20	a7cbcf338bce632eeb1d94a010707449	2
TARA_A100000761	TV9_276	TARA_020_SRF_5-20	deb2a198341ff3dcaf8e594767503905	0
TARA_A100000692	TV9_567	TARA_021_SRF_0.8-5	f2f8b6bc0f4f3b6be690e0bd0f740a20	0
TARA_A100000692	TV9_567	TARA_021_SRF_0.8-5	53cf4eb045f0a758fc188f13fcd54504	0
TARA_A100000692	TV9_567	TARA_021_SRF_0.8-5	b61a7b36be9517d26828b362d8e147e1	2
TARA_A100000692	TV9_567	TARA_021_SRF_0.8-5	a7cbcf338bce632eeb1d94a010707449	2
TARA_A100000692	TV9_567	TARA_021_SRF_0.8-5	deb2a198341ff3dcaf8e594767503905	0
TARA_A100000693	TV9_872	TARA_021_SRF_180-2000	f2f8b6bc0f4f3b6be690e0bd0f740a20	0
TARA_A100000693	TV9_872	TARA_021_SRF_180-2000	53cf4eb045f0a758fc188f13fcd54504	0
TARA_A100000693	TV9_872	TARA_021_SRF_180-2000	b61a7b36be9517d26828b362d8e147e1	0
TARA_A100000693	TV9_872	TARA_021_SRF_180-2000	a7cbcf338bce632eeb1d94a010707449	0
TARA_A100000693	TV9_872	TARA_021_SRF_180-2000	deb2a198341ff3dcaf8e594767503905	0
TARA_A100000689	TV9_569	TARA_021_SRF_20-180	f2f8b6bc0f4f3b6be690e0bd0f740a20	0
TARA_A100000689	TV9_569	TARA_021_SRF_20-180	53cf4eb045f0a758fc188f13fcd54504	0
TARA_A100000689	TV9_569	TARA_021_SRF_20-180	b61a7b36be9517d26828b362d8e147e1	1
TARA_A100000689	TV9_569	TARA_021_SRF_20-180	a7cbcf338bce632eeb1d94a010707449	1
TARA_A100000689	TV9_569	TARA_021_SRF_20-180	deb2a198341ff3dcaf8e594767503905	0
TARA_A100000687	TV9_568	TARA_021_SRF_5-20	f2f8b6bc0f4f3b6be690e0bd0f740a20	0
TARA_A100000687	TV9_568	TARA_021_SRF_5-20	53cf4eb045f0a758fc188f13fcd54504	0
TARA_A100000687	TV9_568	TARA_021_SRF_5-20	b61a7b36be9517d26828b362d8e147e1	7
TARA_A100000687	TV9_568	TARA_021_SRF_5-20	a7cbcf338bce632eeb1d94a010707449	191
TARA_A100000687	TV9_568	TARA_021_SRF_5-20	deb2a198341ff3dcaf8e594767503905	0
TARA_A100000698	TV9_279	TARA_022_DCM_0.8-5	f2f8b6bc0f4f3b6be690e0bd0f740a20	0
TARA_A100000698	TV9_279	TARA_022_DCM_0.8-5	53cf4eb045f0a758fc188f13fcd54504	0
TARA_A100000698	TV9_279	TARA_022_DCM_0.8-5	b61a7b36be9517d26828b362d8e147e1	4
TARA_A100000698	TV9_279	TARA_022_DCM_0.8-5	a7cbcf338bce632eeb1d94a010707449	9
TARA_A100000698	TV9_279	TARA_022_DCM_0.8-5	deb2a198341ff3dcaf8e594767503905	0
TARA_A100000700	TV9_286	TARA_022_DCM_180-2000	f2f8b6bc0f4f3b6be690e0bd0f740a20	0
TARA_A100000700	TV9_286	TARA_022_DCM_180-2000	53cf4eb045f0a758fc188f13fcd54504	0
TARA_A100000700	TV9_286	TARA_022_DCM_180-2000	b61a7b36be9517d26828b362d8e147e1	9
TARA_A100000700	TV9_286	TARA_022_DCM_180-2000	a7cbcf338bce632eeb1d94a010707449	169
TARA_A100000700	TV9_286	TARA_022_DCM_180-2000	deb2a198341ff3dcaf8e594767503905	2
TARA_A100000695	TV9_281	TARA_022_DCM_20-180	f2f8b6bc0f4f3b6be690e0bd0f740a20	0
TARA_A100000695	TV9_281	TARA_022_DCM_20-180	53cf4eb045f0a758fc188f13fcd54504	0
TARA_A100000695	TV9_281	TARA_022_DCM_20-180	b61a7b36be9517d26828b362d8e147e1	18
TARA_A100000695	TV9_281	TARA_022_DCM_20-180	a7cbcf338bce632eeb1d94a010707449	640
TARA_A100000695	TV9_281	TARA_022_DCM_20-180	deb2a198341ff3dcaf8e594767503905	0
TARA_A100000696	TV9_280	TARA_022_DCM_5-20	f2f8b6bc0f4f3b6be690e0bd0f740a20	0
TARA_A100000696	TV9_280	TARA_022_DCM_5-20	53cf4eb045f0a758fc188f13fcd54504	0
TARA_A100000696	TV9_280	TARA_022_DCM_5-20	b61a7b36be9517d26828b362d8e147e1	85
TARA_A100000696	TV9_280	TARA_022_DCM_5-20	a7cbcf338bce632eeb1d94a010707449	1730
TARA_A100000696	TV9_280	TARA_022_DCM_5-20	deb2a198341ff3dcaf8e594767503905	9
TARA_A100000534	TV9_283	TARA_022_SRF_0.8-5	f2f8b6bc0f4f3b6be690e0bd0f740a20	0
TARA_A100000534	TV9_283	TARA_022_SRF_0.8-5	53cf4eb045f0a758fc188f13fcd54504	0
TARA_A100000534	TV9_283	TARA_022_SRF_0.8-5	b61a7b36be9517d26828b362d8e147e1	1
TARA_A100000534	TV9_283	TARA_022_SRF_0.8-5	a7cbcf338bce632eeb1d94a010707449	78
TARA_A100000534	TV9_283	TARA_022_SRF_0.8-5	deb2a198341ff3dcaf8e594767503905	1
TARA_A100000532	TV9_282	TARA_022_SRF_180-2000	f2f8b6bc0f4f3b6be690e0bd0f740a20	0
TARA_A100000532	TV9_282	TARA_022_SRF_180-2000	53cf4eb045f0a758fc188f13fcd54504	0
TARA_A100000532	TV9_282	TARA_022_SRF_180-2000	b61a7b36be9517d26828b362d8e147e1	0
TARA_A100000532	TV9_282	TARA_022_SRF_180-2000	a7cbcf338bce632eeb1d94a010707449	86
TARA_A100000532	TV9_282	TARA_022_SRF_180-2000	deb2a198341ff3dcaf8e594767503905	2
TARA_A100000538	TV9_285	TARA_022_SRF_20-180	f2f8b6bc0f4f3b6be690e0bd0f740a20	0
TARA_A100000538	TV9_285	TARA_022_SRF_20-180	53cf4eb045f0a758fc188f13fcd54504	0
TARA_A100000538	TV9_285	TARA_022_SRF_20-180	b61a7b36be9517d26828b362d8e147e1	11
TARA_A100000538	TV9_285	TARA_022_SRF_20-180	a7cbcf338bce632eeb1d94a010707449	420
TARA_A100000538	TV9_285	TARA_022_SRF_20-180	deb2a198341ff3dcaf8e594767503905	0
TARA_A100000539	TV9_284	TARA_022_SRF_5-20	f2f8b6bc0f4f3b6be690e0bd0f740a20	0
TARA_A100000539	TV9_284	TARA_022_SRF_5-20	53cf4eb045f0a758fc188f13fcd54504	0
TARA_A100000539	TV9_284	TARA_022_SRF_5-20	b61a7b36be9517d26828b362d8e147e1	33
TARA_A100000539	TV9_284	TARA_022_SRF_5-20	a7cbcf338bce632eeb1d94a010707449	1991
TARA_A100000539	TV9_284	TARA_022_SRF_5-20	deb2a198341ff3dcaf8e594767503905	0
TARA_A100000559	TV9_133	TARA_023_DCM_0.8-5	f2f8b6bc0f4f3b6be690e0bd0f740a20	0
TARA_A100000559	TV9_133	TARA_023_DCM_0.8-5	53cf4eb045f0a758fc188f13fcd54504	0
TARA_A100000559	TV9_133	TARA_023_DCM_0.8-5	b61a7b36be9517d26828b362d8e147e1	4
TARA_A100000559	TV9_133	TARA_023_DCM_0.8-5	a7cbcf338bce632eeb1d94a010707449	4
TARA_A100000559	TV9_133	TARA_023_DCM_0.8-5	deb2a198341ff3dcaf8e594767503905	0
TARA_A100000554	TV9_131	TARA_023_DCM_180-2000	f2f8b6bc0f4f3b6be690e0bd0f740a20	5
TARA_A100000554	TV9_131	TARA_023_DCM_180-2000	53cf4eb045f0a758fc188f13fcd54504	0
TARA_A100000554	TV9_131	TARA_023_DCM_180-2000	b61a7b36be9517d26828b362d8e147e1	1
TARA_A100000554	TV9_131	TARA_023_DCM_180-2000	a7cbcf338bce632eeb1d94a010707449	1
TARA_A100000554	TV9_131	TARA_023_DCM_180-2000	deb2a198341ff3dcaf8e594767503905	0
TARA_A100000556	TV9_134	TARA_023_DCM_20-180	f2f8b6bc0f4f3b6be690e0bd0f740a20	24
TARA_A100000556	TV9_134	TARA_023_DCM_20-180	53cf4eb045f0a758fc188f13fcd54504	0
TARA_A100000556	TV9_134	TARA_023_DCM_20-180	b61a7b36be9517d26828b362d8e147e1	0
TARA_A100000556	TV9_134	TARA_023_DCM_20-180	a7cbcf338bce632eeb1d94a010707449	22
TARA_A100000556	TV9_134	TARA_023_DCM_20-180	deb2a198341ff3dcaf8e594767503905	0
TARA_A100000558	TV9_132	TARA_023_DCM_5-20	f2f8b6bc0f4f3b6be690e0bd0f740a20	9
TARA_A100000558	TV9_132	TARA_023_DCM_5-20	53cf4eb045f0a758fc188f13fcd54504	0
TARA_A100000558	TV9_132	TARA_023_DCM_5-20	b61a7b36be9517d26828b362d8e147e1	1
TARA_A100000558	TV9_132	TARA_023_DCM_5-20	a7cbcf338bce632eeb1d94a010707449	9
TARA_A100000558	TV9_132	TARA_023_DCM_5-20	deb2a198341ff3dcaf8e594767503905	0
TARA_A100000551	TV9_129	TARA_023_SRF_0.8-5	f2f8b6bc0f4f3b6be690e0bd0f740a20	0
TARA_0	TV9_894	TARA_023_SRF_0.8-5	f2f8b6bc0f4f3b6be690e0bd0f740a20	5
TARA_A100000551	TV9_129	TARA_023_SRF_0.8-5	53cf4eb045f0a758fc188f13fcd54504	0
TARA_0	TV9_894	TARA_023_SRF_0.8-5	53cf4eb045f0a758fc188f13fcd54504	0
TARA_A100000551	TV9_129	TARA_023_SRF_0.8-5	b61a7b36be9517d26828b362d8e147e1	5
TARA_0	TV9_894	TARA_023_SRF_0.8-5	b61a7b36be9517d26828b362d8e147e1	7
TARA_A100000551	TV9_129	TARA_023_SRF_0.8-5	a7cbcf338bce632eeb1d94a010707449	22
TARA_0	TV9_894	TARA_023_SRF_0.8-5	a7cbcf338bce632eeb1d94a010707449	11
TARA_A100000551	TV9_129	TARA_023_SRF_0.8-5	deb2a198341ff3dcaf8e594767503905	0
TARA_0	TV9_894	TARA_023_SRF_0.8-5	deb2a198341ff3dcaf8e594767503905	0
TARA_A100000546	TV9_127	TARA_023_SRF_180-2000	f2f8b6bc0f4f3b6be690e0bd0f740a20	0
TARA_A100000546	TV9_127	TARA_023_SRF_180-2000	53cf4eb045f0a758fc188f13fcd54504	0
TARA_A100000546	TV9_127	TARA_023_SRF_180-2000	b61a7b36be9517d26828b362d8e147e1	1
TARA_A100000546	TV9_127	TARA_023_SRF_180-2000	a7cbcf338bce632eeb1d94a010707449	0
TARA_A100000546	TV9_127	TARA_023_SRF_180-2000	deb2a198341ff3dcaf8e594767503905	0
TARA_A100000548	TV9_130	TARA_023_SRF_20-180	f2f8b6bc0f4f3b6be690e0bd0f740a20	0
TARA_A100000548	TV9_130	TARA_023_SRF_20-180	53cf4eb045f0a758fc188f13fcd54504	0
TARA_A100000548	TV9_130	TARA_023_SRF_20-180	b61a7b36be9517d26828b362d8e147e1	13
TARA_A100000548	TV9_130	TARA_023_SRF_20-180	a7cbcf338bce632eeb1d94a010707449	508
TARA_A100000548	TV9_130	TARA_023_SRF_20-180	deb2a198341ff3dcaf8e594767503905	0
TARA_A100000553	TV9_128	TARA_023_SRF_5-20	f2f8b6bc0f4f3b6be690e0bd0f740a20	1
TARA_A100000553	TV9_128	TARA_023_SRF_5-20	53cf4eb045f0a758fc188f13fcd54504	0
TARA_A100000553	TV9_128	TARA_023_SRF_5-20	b61a7b36be9517d26828b362d8e147e1	44
TARA_A100000553	TV9_128	TARA_023_SRF_5-20	a7cbcf338bce632eeb1d94a010707449	415
TARA_A100000553	TV9_128	TARA_023_SRF_5-20	deb2a198341ff3dcaf8e594767503905	0
TARA_A100000362	TV9_287	TARA_024_SRF_0.8-20	f2f8b6bc0f4f3b6be690e0bd0f740a20	0
TARA_A100000362	TV9_287	TARA_024_SRF_0.8-20	53cf4eb045f0a758fc188f13fcd54504	0
TARA_A100000362	TV9_287	TARA_024_SRF_0.8-20	b61a7b36be9517d26828b362d8e147e1	12
TARA_A100000362	TV9_287	TARA_024_SRF_0.8-20	a7cbcf338bce632eeb1d94a010707449	229
TARA_A100000362	TV9_287	TARA_024_SRF_0.8-20	deb2a198341ff3dcaf8e594767503905	0
TARA_A100000357	TV9_289	TARA_024_SRF_180-2000	f2f8b6bc0f4f3b6be690e0bd0f740a20	0
TARA_A100000357	TV9_289	TARA_024_SRF_180-2000	53cf4eb045f0a758fc188f13fcd54504	0
TARA_A100000357	TV9_289	TARA_024_SRF_180-2000	b61a7b36be9517d26828b362d8e147e1	0
TARA_A100000357	TV9_289	TARA_024_SRF_180-2000	a7cbcf338bce632eeb1d94a010707449	0
TARA_A100000357	TV9_289	TARA_024_SRF_180-2000	deb2a198341ff3dcaf8e594767503905	0
TARA_A100000360	TV9_288	TARA_024_SRF_20-180	f2f8b6bc0f4f3b6be690e0bd0f740a20	0
TARA_A100000360	TV9_288	TARA_024_SRF_20-180	53cf4eb045f0a758fc188f13fcd54504	0
TARA_A100000360	TV9_288	TARA_024_SRF_20-180	b61a7b36be9517d26828b362d8e147e1	2
TARA_A100000360	TV9_288	TARA_024_SRF_20-180	a7cbcf338bce632eeb1d94a010707449	77
TARA_A100000360	TV9_288	TARA_024_SRF_20-180	deb2a198341ff3dcaf8e594767503905	0
TARA_A100000396	TV9_115	TARA_025_DCM_0.8-5	f2f8b6bc0f4f3b6be690e0bd0f740a20	2
TARA_A100000396	TV9_115	TARA_025_DCM_0.8-5	53cf4eb045f0a758fc188f13fcd54504	0
TARA_A100000396	TV9_115	TARA_025_DCM_0.8-5	b61a7b36be9517d26828b362d8e147e1	22
TARA_A100000396	TV9_115	TARA_025_DCM_0.8-5	a7cbcf338bce632eeb1d94a010707449	14
TARA_A100000396	TV9_115	TARA_025_DCM_0.8-5	deb2a198341ff3dcaf8e594767503905	34
TARA_E500000200	TV9_113	TARA_025_DCM_180-2000	f2f8b6bc0f4f3b6be690e0bd0f740a20	0
TARA_E500000200	TV9_113	TARA_025_DCM_180-2000	53cf4eb045f0a758fc188f13fcd54504	0
TARA_E500000200	TV9_113	TARA_025_DCM_180-2000	b61a7b36be9517d26828b362d8e147e1	2
TARA_E500000200	TV9_113	TARA_025_DCM_180-2000	a7cbcf338bce632eeb1d94a010707449	2
TARA_E500000200	TV9_113	TARA_025_DCM_180-2000	deb2a198341ff3dcaf8e594767503905	0
TARA_E500000196	TV9_116	TARA_025_DCM_20-180	f2f8b6bc0f4f3b6be690e0bd0f740a20	0
TARA_E500000196	TV9_116	TARA_025_DCM_20-180	53cf4eb045f0a758fc188f13fcd54504	0
TARA_E500000196	TV9_116	TARA_025_DCM_20-180	b61a7b36be9517d26828b362d8e147e1	42
TARA_E500000196	TV9_116	TARA_025_DCM_20-180	a7cbcf338bce632eeb1d94a010707449	498
TARA_E500000196	TV9_116	TARA_025_DCM_20-180	deb2a198341ff3dcaf8e594767503905	12
TARA_A100000398	TV9_114	TARA_025_DCM_5-20	f2f8b6bc0f4f3b6be690e0bd0f740a20	0
TARA_A100000398	TV9_114	TARA_025_DCM_5-20	53cf4eb045f0a758fc188f13fcd54504	0
TARA_A100000398	TV9_114	TARA_025_DCM_5-20	b61a7b36be9517d26828b362d8e147e1	56
TARA_A100000398	TV9_114	TARA_025_DCM_5-20	a7cbcf338bce632eeb1d94a010707449	931
TARA_A100000398	TV9_114	TARA_025_DCM_5-20	deb2a198341ff3dcaf8e594767503905	173
TARA_A100000393	TV9_111	TARA_025_SRF_0.8-5	f2f8b6bc0f4f3b6be690e0bd0f740a20	5
TARA_A100000393	TV9_111	TARA_025_SRF_0.8-5	53cf4eb045f0a758fc188f13fcd54504	0
TARA_A100000393	TV9_111	TARA_025_SRF_0.8-5	b61a7b36be9517d26828b362d8e147e1	3
TARA_A100000393	TV9_111	TARA_025_SRF_0.8-5	a7cbcf338bce632eeb1d94a010707449	15
TARA_A100000393	TV9_111	TARA_025_SRF_0.8-5	deb2a198341ff3dcaf8e594767503905	0
TARA_A100000402	TV9_109	TARA_025_SRF_180-2000	f2f8b6bc0f4f3b6be690e0bd0f740a20	0
TARA_A100000402	TV9_109	TARA_025_SRF_180-2000	53cf4eb045f0a758fc188f13fcd54504	0
TARA_A100000402	TV9_109	TARA_025_SRF_180-2000	b61a7b36be9517d26828b362d8e147e1	0
TARA_A100000402	TV9_109	TARA_025_SRF_180-2000	a7cbcf338bce632eeb1d94a010707449	0
TARA_A100000402	TV9_109	TARA_025_SRF_180-2000	deb2a198341ff3dcaf8e594767503905	0
TARA_A100000400	TV9_112	TARA_025_SRF_20-180	f2f8b6bc0f4f3b6be690e0bd0f740a20	0
TARA_A100000400	TV9_112	TARA_025_SRF_20-180	53cf4eb045f0a758fc188f13fcd54504	0
TARA_A100000400	TV9_112	TARA_025_SRF_20-180	b61a7b36be9517d26828b362d8e147e1	2
TARA_A100000400	TV9_112	TARA_025_SRF_20-180	a7cbcf338bce632eeb1d94a010707449	113
TARA_A100000400	TV9_112	TARA_025_SRF_20-180	deb2a198341ff3dcaf8e594767503905	0
TARA_A100000394	TV9_110	TARA_025_SRF_5-20	f2f8b6bc0f4f3b6be690e0bd0f740a20	0
TARA_A100000394	TV9_110	TARA_025_SRF_5-20	53cf4eb045f0a758fc188f13fcd54504	0
TARA_A100000394	TV9_110	TARA_025_SRF_5-20	b61a7b36be9517d26828b362d8e147e1	1
TARA_A100000394	TV9_110	TARA_025_SRF_5-20	a7cbcf338bce632eeb1d94a010707449	194
TARA_A100000394	TV9_110	TARA_025_SRF_5-20	deb2a198341ff3dcaf8e594767503905	0
TARA_E400007200	TV9_290	TARA_026_SRF_0.8-20	f2f8b6bc0f4f3b6be690e0bd0f740a20	12
TARA_E400007200	TV9_290	TARA_026_SRF_0.8-20	53cf4eb045f0a758fc188f13fcd54504	0
TARA_E400007200	TV9_290	TARA_026_SRF_0.8-20	b61a7b36be9517d26828b362d8e147e1	21
TARA_E400007200	TV9_290	TARA_026_SRF_0.8-20	a7cbcf338bce632eeb1d94a010707449	381
TARA_E400007200	TV9_290	TARA_026_SRF_0.8-20	deb2a198341ff3dcaf8e594767503905	0
TARA_S400007204	TV9_292	TARA_026_SRF_180-2000	f2f8b6bc0f4f3b6be690e0bd0f740a20	0
TARA_S400007204	TV9_292	TARA_026_SRF_180-2000	53cf4eb045f0a758fc188f13fcd54504	0
TARA_S400007204	TV9_292	TARA_026_SRF_180-2000	b61a7b36be9517d26828b362d8e147e1	0
TARA_S400007204	TV9_292	TARA_026_SRF_180-2000	a7cbcf338bce632eeb1d94a010707449	1
TARA_S400007204	TV9_292	TARA_026_SRF_180-2000	deb2a198341ff3dcaf8e594767503905	0
TARA_S400007202	TV9_291	TARA_026_SRF_20-180	f2f8b6bc0f4f3b6be690e0bd0f740a20	0
TARA_S400007202	TV9_291	TARA_026_SRF_20-180	53cf4eb045f0a758fc188f13fcd54504	0
TARA_S400007202	TV9_291	TARA_026_SRF_20-180	b61a7b36be9517d26828b362d8e147e1	1
TARA_S400007202	TV9_291	TARA_026_SRF_20-180	a7cbcf338bce632eeb1d94a010707449	76
TARA_S400007202	TV9_291	TARA_026_SRF_20-180	deb2a198341ff3dcaf8e594767503905	0
TARA_A100001333	TV9_13	TARA_030_DCM_0.8-5	f2f8b6bc0f4f3b6be690e0bd0f740a20	1
TARA_A100001333	TV9_13	TARA_030_DCM_0.8-5	53cf4eb045f0a758fc188f13fcd54504	0
TARA_A100001333	TV9_13	TARA_030_DCM_0.8-5	b61a7b36be9517d26828b362d8e147e1	70
TARA_A100001333	TV9_13	TARA_030_DCM_0.8-5	a7cbcf338bce632eeb1d94a010707449	20
TARA_A100001333	TV9_13	TARA_030_DCM_0.8-5	deb2a198341ff3dcaf8e594767503905	2
TARA_A100001644	TV9_14	TARA_030_DCM_20-180	f2f8b6bc0f4f3b6be690e0bd0f740a20	0
TARA_A100001644	TV9_14	TARA_030_DCM_20-180	53cf4eb045f0a758fc188f13fcd54504	0
TARA_A100001644	TV9_14	TARA_030_DCM_20-180	b61a7b36be9517d26828b362d8e147e1	2
TARA_A100001644	TV9_14	TARA_030_DCM_20-180	a7cbcf338bce632eeb1d94a010707449	15
TARA_A100001644	TV9_14	TARA_030_DCM_20-180	deb2a198341ff3dcaf8e594767503905	0
TARA_A100001335	TV9_293	TARA_030_DCM_5-20	f2f8b6bc0f4f3b6be690e0bd0f740a20	0
TARA_A100001335	TV9_293	TARA_030_DCM_5-20	53cf4eb045f0a758fc188f13fcd54504	0
TARA_A100001335	TV9_293	TARA_030_DCM_5-20	b61a7b36be9517d26828b362d8e147e1	522
TARA_A100001335	TV9_293	TARA_030_DCM_5-20	a7cbcf338bce632eeb1d94a010707449	454
TARA_A100001335	TV9_293	TARA_030_DCM_5-20	deb2a198341ff3dcaf8e594767503905	0
TARA_A100001640	TV9_10	TARA_030_SRF_0.8-5	f2f8b6bc0f4f3b6be690e0bd0f740a20	1
TARA_A100001640	TV9_10	TARA_030_SRF_0.8-5	53cf4eb045f0a758fc188f13fcd54504	0
TARA_A100001640	TV9_10	TARA_030_SRF_0.8-5	b61a7b36be9517d26828b362d8e147e1	8
TARA_A100001640	TV9_10	TARA_030_SRF_0.8-5	a7cbcf338bce632eeb1d94a010707449	2
TARA_A100001640	TV9_10	TARA_030_SRF_0.8-5	deb2a198341ff3dcaf8e594767503905	0
TARA_A100001648	TV9_9	TARA_030_SRF_180-2000	f2f8b6bc0f4f3b6be690e0bd0f740a20	0
TARA_A100001648	TV9_9	TARA_030_SRF_180-2000	53cf4eb045f0a758fc188f13fcd54504	0
TARA_A100001648	TV9_9	TARA_030_SRF_180-2000	b61a7b36be9517d26828b362d8e147e1	0
TARA_A100001648	TV9_9	TARA_030_SRF_180-2000	a7cbcf338bce632eeb1d94a010707449	0
TARA_A100001648	TV9_9	TARA_030_SRF_180-2000	deb2a198341ff3dcaf8e594767503905	0
TARA_A100001646	TV9_11	TARA_030_SRF_20-180	f2f8b6bc0f4f3b6be690e0bd0f740a20	1
TARA_A100001646	TV9_11	TARA_030_SRF_20-180	53cf4eb045f0a758fc188f13fcd54504	0
TARA_A100001646	TV9_11	TARA_030_SRF_20-180	b61a7b36be9517d26828b362d8e147e1	3
TARA_A100001646	TV9_11	TARA_030_SRF_20-180	a7cbcf338bce632eeb1d94a010707449	23
TARA_A100001646	TV9_11	TARA_030_SRF_20-180	deb2a198341ff3dcaf8e594767503905	0
TARA_A100001638	TV9_294	TARA_030_SRF_5-20	f2f8b6bc0f4f3b6be690e0bd0f740a20	2
TARA_A100001638	TV9_294	TARA_030_SRF_5-20	53cf4eb045f0a758fc188f13fcd54504	0
TARA_A100001638	TV9_294	TARA_030_SRF_5-20	b61a7b36be9517d26828b362d8e147e1	31
TARA_A100001638	TV9_294	TARA_030_SRF_5-20	a7cbcf338bce632eeb1d94a010707449	10
TARA_A100001638	TV9_294	TARA_030_SRF_5-20	deb2a198341ff3dcaf8e594767503905	0
TARA_A100001433	TV9_200	TARA_031_SRF_0.8-20	f2f8b6bc0f4f3b6be690e0bd0f740a20	0
TARA_A100001433	TV9_200	TARA_031_SRF_0.8-20	53cf4eb045f0a758fc188f13fcd54504	0
TARA_A100001433	TV9_200	TARA_031_SRF_0.8-20	b61a7b36be9517d26828b362d8e147e1	248
TARA_A100001433	TV9_200	TARA_031_SRF_0.8-20	a7cbcf338bce632eeb1d94a010707449	55
TARA_A100001433	TV9_200	TARA_031_SRF_0.8-20	deb2a198341ff3dcaf8e594767503905	0
TARA_A100001431	TV9_199	TARA_031_SRF_180-2000	f2f8b6bc0f4f3b6be690e0bd0f740a20	0
TARA_A100001431	TV9_199	TARA_031_SRF_180-2000	53cf4eb045f0a758fc188f13fcd54504	0
TARA_A100001431	TV9_199	TARA_031_SRF_180-2000	b61a7b36be9517d26828b362d8e147e1	0
TARA_A100001431	TV9_199	TARA_031_SRF_180-2000	a7cbcf338bce632eeb1d94a010707449	0
TARA_A100001431	TV9_199	TARA_031_SRF_180-2000	deb2a198341ff3dcaf8e594767503905	0
TARA_A100001432	TV9_201	TARA_031_SRF_20-180	f2f8b6bc0f4f3b6be690e0bd0f740a20	18
TARA_A100001432	TV9_201	TARA_031_SRF_20-180	53cf4eb045f0a758fc188f13fcd54504	0
TARA_A100001432	TV9_201	TARA_031_SRF_20-180	b61a7b36be9517d26828b362d8e147e1	16
TARA_A100001432	TV9_201	TARA_031_SRF_20-180	a7cbcf338bce632eeb1d94a010707449	5
TARA_A100001432	TV9_201	TARA_031_SRF_20-180	deb2a198341ff3dcaf8e594767503905	0
TARA_A100001145	TV9_252	TARA_032_DCM_0.8-5	f2f8b6bc0f4f3b6be690e0bd0f740a20	0
TARA_A100001145	TV9_252	TARA_032_DCM_0.8-5	53cf4eb045f0a758fc188f13fcd54504	0
TARA_A100001145	TV9_252	TARA_032_DCM_0.8-5	b61a7b36be9517d26828b362d8e147e1	10
TARA_A100001145	TV9_252	TARA_032_DCM_0.8-5	a7cbcf338bce632eeb1d94a010707449	19
TARA_A100001145	TV9_252	TARA_032_DCM_0.8-5	deb2a198341ff3dcaf8e594767503905	0
TARA_A100001148	TV9_250	TARA_032_DCM_180-2000	f2f8b6bc0f4f3b6be690e0bd0f740a20	2
TARA_A100001148	TV9_250	TARA_032_DCM_180-2000	53cf4eb045f0a758fc188f13fcd54504	0
TARA_A100001148	TV9_250	TARA_032_DCM_180-2000	b61a7b36be9517d26828b362d8e147e1	1
TARA_A100001148	TV9_250	TARA_032_DCM_180-2000	a7cbcf338bce632eeb1d94a010707449	0
TARA_A100001148	TV9_250	TARA_032_DCM_180-2000	deb2a198341ff3dcaf8e594767503905	0
TARA_A100001147	TV9_253	TARA_032_DCM_20-180	f2f8b6bc0f4f3b6be690e0bd0f740a20	0
TARA_A100001147	TV9_253	TARA_032_DCM_20-180	53cf4eb045f0a758fc188f13fcd54504	0
TARA_A100001147	TV9_253	TARA_032_DCM_20-180	b61a7b36be9517d26828b362d8e147e1	27
TARA_A100001147	TV9_253	TARA_032_DCM_20-180	a7cbcf338bce632eeb1d94a010707449	81
TARA_A100001147	TV9_253	TARA_032_DCM_20-180	deb2a198341ff3dcaf8e594767503905	0
TARA_A100001146	TV9_251	TARA_032_DCM_5-20	f2f8b6bc0f4f3b6be690e0bd0f740a20	1
TARA_A100001146	TV9_251	TARA_032_DCM_5-20	53cf4eb045f0a758fc188f13fcd54504	0
TARA_A100001146	TV9_251	TARA_032_DCM_5-20	b61a7b36be9517d26828b362d8e147e1	0
TARA_A100001146	TV9_251	TARA_032_DCM_5-20	a7cbcf338bce632eeb1d94a010707449	23
TARA_A100001146	TV9_251	TARA_032_DCM_5-20	deb2a198341ff3dcaf8e594767503905	0
TARA_A100001141	TV9_248	TARA_032_SRF_0.8-5	f2f8b6bc0f4f3b6be690e0bd0f740a20	0
TARA_A100001141	TV9_248	TARA_032_SRF_0.8-5	53cf4eb045f0a758fc188f13fcd54504	0
TARA_A100001141	TV9_248	TARA_032_SRF_0.8-5	b61a7b36be9517d26828b362d8e147e1	97
TARA_A100001141	TV9_248	TARA_032_SRF_0.8-5	a7cbcf338bce632eeb1d94a010707449	6
TARA_A100001141	TV9_248	TARA_032_SRF_0.8-5	deb2a198341ff3dcaf8e594767503905	0
TARA_A100001144	TV9_246	TARA_032_SRF_180-2000	f2f8b6bc0f4f3b6be690e0bd0f740a20	2
TARA_A100001144	TV9_246	TARA_032_SRF_180-2000	53cf4eb045f0a758fc188f13fcd54504	0
TARA_A100001144	TV9_246	TARA_032_SRF_180-2000	b61a7b36be9517d26828b362d8e147e1	1
TARA_A100001144	TV9_246	TARA_032_SRF_180-2000	a7cbcf338bce632eeb1d94a010707449	8
TARA_A100001144	TV9_246	TARA_032_SRF_180-2000	deb2a198341ff3dcaf8e594767503905	0
TARA_A100001143	TV9_249	TARA_032_SRF_20-180	f2f8b6bc0f4f3b6be690e0bd0f740a20	1
TARA_A100001143	TV9_249	TARA_032_SRF_20-180	53cf4eb045f0a758fc188f13fcd54504	0
TARA_A100001143	TV9_249	TARA_032_SRF_20-180	b61a7b36be9517d26828b362d8e147e1	16
TARA_A100001143	TV9_249	TARA_032_SRF_20-180	a7cbcf338bce632eeb1d94a010707449	108
TARA_A100001143	TV9_249	TARA_032_SRF_20-180	deb2a198341ff3dcaf8e594767503905	0
TARA_A100001142	TV9_247	TARA_032_SRF_5-20	f2f8b6bc0f4f3b6be690e0bd0f740a20	1
TARA_A100001142	TV9_247	TARA_032_SRF_5-20	53cf4eb045f0a758fc188f13fcd54504	0
TARA_A100001142	TV9_247	TARA_032_SRF_5-20	b61a7b36be9517d26828b362d8e147e1	60
TARA_A100001142	TV9_247	TARA_032_SRF_5-20	a7cbcf338bce632eeb1d94a010707449	49
TARA_A100001142	TV9_247	TARA_032_SRF_5-20	deb2a198341ff3dcaf8e594767503905	0
TARA_A100001685	TV9_205	TARA_033_DCM_0.8->	f2f8b6bc0f4f3b6be690e0bd0f740a20	0
TARA_A100001686	TV9_295	TARA_033_DCM_0.8->	f2f8b6bc0f4f3b6be690e0bd0f740a20	4
TARA_A100001685	TV9_205	TARA_033_DCM_0.8->	53cf4eb045f0a758fc188f13fcd54504	0
TARA_A100001686	TV9_295	TARA_033_DCM_0.8->	53cf4eb045f0a758fc188f13fcd54504	0
TARA_A100001685	TV9_205	TARA_033_DCM_0.8->	b61a7b36be9517d26828b362d8e147e1	9
TARA_A100001686	TV9_295	TARA_033_DCM_0.8->	b61a7b36be9517d26828b362d8e147e1	21
TARA_A100001685	TV9_205	TARA_033_DCM_0.8->	a7cbcf338bce632eeb1d94a010707449	22
TARA_A100001686	TV9_295	TARA_033_DCM_0.8->	a7cbcf338bce632eeb1d94a010707449	15
TARA_A100001685	TV9_205	TARA_033_DCM_0.8->	deb2a198341ff3dcaf8e594767503905	5
TARA_A100001686	TV9_295	TARA_033_DCM_0.8->	deb2a198341ff3dcaf8e594767503905	0
TARA_A100001244	TV9_203	TARA_033_SRF_0.8-20	f2f8b6bc0f4f3b6be690e0bd0f740a20	4
TARA_A100001244	TV9_203	TARA_033_SRF_0.8-20	53cf4eb045f0a758fc188f13fcd54504	0
TARA_A100001244	TV9_203	TARA_033_SRF_0.8-20	b61a7b36be9517d26828b362d8e147e1	686
TARA_A100001244	TV9_203	TARA_033_SRF_0.8-20	a7cbcf338bce632eeb1d94a010707449	210
TARA_A100001244	TV9_203	TARA_033_SRF_0.8-20	deb2a198341ff3dcaf8e594767503905	0
TARA_A100001246	TV9_202	TARA_033_SRF_180-2000	f2f8b6bc0f4f3b6be690e0bd0f740a20	0
TARA_A100001246	TV9_202	TARA_033_SRF_180-2000	53cf4eb045f0a758fc188f13fcd54504	0
TARA_A100001246	TV9_202	TARA_033_SRF_180-2000	b61a7b36be9517d26828b362d8e147e1	0
TARA_A100001246	TV9_202	TARA_033_SRF_180-2000	a7cbcf338bce632eeb1d94a010707449	0
TARA_A100001246	TV9_202	TARA_033_SRF_180-2000	deb2a198341ff3dcaf8e594767503905	0
TARA_A100001245	TV9_204	TARA_033_SRF_20-180	f2f8b6bc0f4f3b6be690e0bd0f740a20	9
TARA_A100001245	TV9_204	TARA_033_SRF_20-180	53cf4eb045f0a758fc188f13fcd54504	0
TARA_A100001245	TV9_204	TARA_033_SRF_20-180	b61a7b36be9517d26828b362d8e147e1	14
TARA_A100001245	TV9_204	TARA_033_SRF_20-180	a7cbcf338bce632eeb1d94a010707449	4
TARA_A100001245	TV9_204	TARA_033_SRF_20-180	deb2a198341ff3dcaf8e594767503905	0
TARA_N000000323	TV9_168	TARA_034_DCM_0.8-5	f2f8b6bc0f4f3b6be690e0bd0f740a20	1
TARA_N000000323	TV9_168	TARA_034_DCM_0.8-5	53cf4eb045f0a758fc188f13fcd54504	0
TARA_N000000323	TV9_168	TARA_034_DCM_0.8-5	b61a7b36be9517d26828b362d8e147e1	0
TARA_N000000323	TV9_168	TARA_034_DCM_0.8-5	a7cbcf338bce632eeb1d94a010707449	3
TARA_N000000323	TV9_168	TARA_034_DCM_0.8-5	deb2a198341ff3dcaf8e594767503905	0
TARA_N000000320	TV9_166	TARA_034_DCM_180-2000	f2f8b6bc0f4f3b6be690e0bd0f740a20	8
TARA_N000000320	TV9_166	TARA_034_DCM_180-2000	53cf4eb045f0a758fc188f13fcd54504	0
TARA_N000000320	TV9_166	TARA_034_DCM_180-2000	b61a7b36be9517d26828b362d8e147e1	0
TARA_N000000320	TV9_166	TARA_034_DCM_180-2000	a7cbcf338bce632eeb1d94a010707449	2
TARA_N000000320	TV9_166	TARA_034_DCM_180-2000	deb2a198341ff3dcaf8e594767503905	0
TARA_N000000321	TV9_169	TARA_034_DCM_20-180	f2f8b6bc0f4f3b6be690e0bd0f740a20	21
TARA_N000000321	TV9_169	TARA_034_DCM_20-180	53cf4eb045f0a758fc188f13fcd54504	0
TARA_N000000321	TV9_169	TARA_034_DCM_20-180	b61a7b36be9517d26828b362d8e147e1	24
TARA_N000000321	TV9_169	TARA_034_DCM_20-180	a7cbcf338bce632eeb1d94a010707449	13
TARA_N000000321	TV9_169	TARA_034_DCM_20-180	deb2a198341ff3dcaf8e594767503905	0
TARA_N000000322	TV9_167	TARA_034_DCM_5-20	f2f8b6bc0f4f3b6be690e0bd0f740a20	24
TARA_N000000322	TV9_167	TARA_034_DCM_5-20	53cf4eb045f0a758fc188f13fcd54504	0
TARA_N000000322	TV9_167	TARA_034_DCM_5-20	b61a7b36be9517d26828b362d8e147e1	4
TARA_N000000322	TV9_167	TARA_034_DCM_5-20	a7cbcf338bce632eeb1d94a010707449	11
TARA_N000000322	TV9_167	TARA_034_DCM_5-20	deb2a198341ff3dcaf8e594767503905	0
TARA_N000000327	TV9_296	TARA_034_SRF_0.8-5	f2f8b6bc0f4f3b6be690e0bd0f740a20	34
TARA_N000000327	TV9_296	TARA_034_SRF_0.8-5	53cf4eb045f0a758fc188f13fcd54504	0
TARA_N000000327	TV9_296	TARA_034_SRF_0.8-5	b61a7b36be9517d26828b362d8e147e1	10
TARA_N000000327	TV9_296	TARA_034_SRF_0.8-5	a7cbcf338bce632eeb1d94a010707449	11
TARA_N000000327	TV9_296	TARA_034_SRF_0.8-5	deb2a198341ff3dcaf8e594767503905	0
TARA_N000000324	TV9_163	TARA_034_SRF_180-2000	f2f8b6bc0f4f3b6be690e0bd0f740a20	6
TARA_N000000324	TV9_163	TARA_034_SRF_180-2000	53cf4eb045f0a758fc188f13fcd54504	0
TARA_N000000324	TV9_163	TARA_034_SRF_180-2000	b61a7b36be9517d26828b362d8e147e1	0
TARA_N000000324	TV9_163	TARA_034_SRF_180-2000	a7cbcf338bce632eeb1d94a010707449	0
TARA_N000000324	TV9_163	TARA_034_SRF_180-2000	deb2a198341ff3dcaf8e594767503905	0
TARA_N000000325	TV9_165	TARA_034_SRF_20-180	f2f8b6bc0f4f3b6be690e0bd0f740a20	17
TARA_N000000325	TV9_165	TARA_034_SRF_20-180	53cf4eb045f0a758fc188f13fcd54504	0
TARA_N000000325	TV9_165	TARA_034_SRF_20-180	b61a7b36be9517d26828b362d8e147e1	6
TARA_N000000325	TV9_165	TARA_034_SRF_20-180	a7cbcf338bce632eeb1d94a010707449	3
TARA_N000000325	TV9_165	TARA_034_SRF_20-180	deb2a198341ff3dcaf8e594767503905	0
TARA_N000000326	TV9_164	TARA_034_SRF_5-20	f2f8b6bc0f4f3b6be690e0bd0f740a20	0
TARA_N000000326	TV9_164	TARA_034_SRF_5-20	53cf4eb045f0a758fc188f13fcd54504	0
TARA_N000000326	TV9_164	TARA_034_SRF_5-20	b61a7b36be9517d26828b362d8e147e1	0
TARA_N000000326	TV9_164	TARA_034_SRF_5-20	a7cbcf338bce632eeb1d94a010707449	11
TARA_N000000326	TV9_164	TARA_034_SRF_5-20	deb2a198341ff3dcaf8e594767503905	0
TARA_N000000317	TV9_79	TARA_036_DCM_0.8-5	f2f8b6bc0f4f3b6be690e0bd0f740a20	2
TARA_N000000317	TV9_79	TARA_036_DCM_0.8-5	53cf4eb045f0a758fc188f13fcd54504	0
TARA_N000000317	TV9_79	TARA_036_DCM_0.8-5	b61a7b36be9517d26828b362d8e147e1	0
TARA_N000000317	TV9_79	TARA_036_DCM_0.8-5	a7cbcf338bce632eeb1d94a010707449	44
TARA_N000000317	TV9_79	TARA_036_DCM_0.8-5	deb2a198341ff3dcaf8e594767503905	0
TARA_N000000314	TV9_77	TARA_036_DCM_180-2000	f2f8b6bc0f4f3b6be690e0bd0f740a20	0
TARA_N000000314	TV9_77	TARA_036_DCM_180-2000	53cf4eb045f0a758fc188f13fcd54504	0
TARA_N000000314	TV9_77	TARA_036_DCM_180-2000	b61a7b36be9517d26828b362d8e147e1	0
TARA_N000000314	TV9_77	TARA_036_DCM_180-2000	a7cbcf338bce632eeb1d94a010707449	10
TARA_N000000314	TV9_77	TARA_036_DCM_180-2000	deb2a198341ff3dcaf8e594767503905	0
TARA_N000000312	TV9_80	TARA_036_DCM_20-180	f2f8b6bc0f4f3b6be690e0bd0f740a20	3
TARA_N000000312	TV9_80	TARA_036_DCM_20-180	53cf4eb045f0a758fc188f13fcd54504	0
TARA_N000000312	TV9_80	TARA_036_DCM_20-180	b61a7b36be9517d26828b362d8e147e1	42
TARA_N000000312	TV9_80	TARA_036_DCM_20-180	a7cbcf338bce632eeb1d94a010707449	23
TARA_N000000312	TV9_80	TARA_036_DCM_20-180	deb2a198341ff3dcaf8e594767503905	0
TARA_N000000319	TV9_78	TARA_036_DCM_5-20	f2f8b6bc0f4f3b6be690e0bd0f740a20	2
TARA_N000000319	TV9_78	TARA_036_DCM_5-20	53cf4eb045f0a758fc188f13fcd54504	0
TARA_N000000319	TV9_78	TARA_036_DCM_5-20	b61a7b36be9517d26828b362d8e147e1	0
TARA_N000000319	TV9_78	TARA_036_DCM_5-20	a7cbcf338bce632eeb1d94a010707449	0
TARA_N000000319	TV9_78	TARA_036_DCM_5-20	deb2a198341ff3dcaf8e594767503905	0
TARA_N000000316	TV9_75	TARA_036_SRF_0.8-5	f2f8b6bc0f4f3b6be690e0bd0f740a20	0
TARA_N000000316	TV9_75	TARA_036_SRF_0.8-5	53cf4eb045f0a758fc188f13fcd54504	0
TARA_N000000316	TV9_75	TARA_036_SRF_0.8-5	b61a7b36be9517d26828b362d8e147e1	5
TARA_N000000316	TV9_75	TARA_036_SRF_0.8-5	a7cbcf338bce632eeb1d94a010707449	11
TARA_N000000316	TV9_75	TARA_036_SRF_0.8-5	deb2a198341ff3dcaf8e594767503905	0
TARA_N000000313	TV9_73	TARA_036_SRF_180-2000	f2f8b6bc0f4f3b6be690e0bd0f740a20	0
TARA_N000000313	TV9_73	TARA_036_SRF_180-2000	53cf4eb045f0a758fc188f13fcd54504	0
TARA_N000000313	TV9_73	TARA_036_SRF_180-2000	b61a7b36be9517d26828b362d8e147e1	0
TARA_N000000313	TV9_73	TARA_036_SRF_180-2000	a7cbcf338bce632eeb1d94a010707449	0
TARA_N000000313	TV9_73	TARA_036_SRF_180-2000	deb2a198341ff3dcaf8e594767503905	0
TARA_N000000311	TV9_76	TARA_036_SRF_20-180	f2f8b6bc0f4f3b6be690e0bd0f740a20	0
TARA_N000000311	TV9_76	TARA_036_SRF_20-180	53cf4eb045f0a758fc188f13fcd54504	0
TARA_N000000311	TV9_76	TARA_036_SRF_20-180	b61a7b36be9517d26828b362d8e147e1	1
TARA_N000000311	TV9_76	TARA_036_SRF_20-180	a7cbcf338bce632eeb1d94a010707449	43
TARA_N000000311	TV9_76	TARA_036_SRF_20-180	deb2a198341ff3dcaf8e594767503905	0
TARA_N000000318	TV9_74	TARA_036_SRF_5-20	f2f8b6bc0f4f3b6be690e0bd0f740a20	0
TARA_N000000318	TV9_74	TARA_036_SRF_5-20	53cf4eb045f0a758fc188f13fcd54504	0
TARA_N000000318	TV9_74	TARA_036_SRF_5-20	b61a7b36be9517d26828b362d8e147e1	1
TARA_N000000318	TV9_74	TARA_036_SRF_5-20	a7cbcf338bce632eeb1d94a010707449	0
TARA_N000000318	TV9_74	TARA_036_SRF_5-20	deb2a198341ff3dcaf8e594767503905	0
TARA_N000000303	TV9_196	TARA_037_OMZ_0.8-5	f2f8b6bc0f4f3b6be690e0bd0f740a20	0
TARA_N000000303	TV9_196	TARA_037_OMZ_0.8-5	53cf4eb045f0a758fc188f13fcd54504	0
TARA_N000000303	TV9_196	TARA_037_OMZ_0.8-5	b61a7b36be9517d26828b362d8e147e1	0
TARA_N000000303	TV9_196	TARA_037_OMZ_0.8-5	a7cbcf338bce632eeb1d94a010707449	0
TARA_N000000303	TV9_196	TARA_037_OMZ_0.8-5	deb2a198341ff3dcaf8e594767503905	0
TARA_N000000305	TV9_197	TARA_037_OMZ_20-180	f2f8b6bc0f4f3b6be690e0bd0f740a20	8
TARA_N000000305	TV9_197	TARA_037_OMZ_20-180	53cf4eb045f0a758fc188f13fcd54504	0
TARA_N000000305	TV9_197	TARA_037_OMZ_20-180	b61a7b36be9517d26828b362d8e147e1	0
TARA_N000000305	TV9_197	TARA_037_OMZ_20-180	a7cbcf338bce632eeb1d94a010707449	0
TARA_N000000305	TV9_197	TARA_037_OMZ_20-180	deb2a198341ff3dcaf8e594767503905	0
TARA_N000000304	TV9_297	TARA_037_OMZ_5-20	f2f8b6bc0f4f3b6be690e0bd0f740a20	47
TARA_N000000304	TV9_297	TARA_037_OMZ_5-20	53cf4eb045f0a758fc188f13fcd54504	0
TARA_N000000304	TV9_297	TARA_037_OMZ_5-20	b61a7b36be9517d26828b362d8e147e1	0
TARA_N000000304	TV9_297	TARA_037_OMZ_5-20	a7cbcf338bce632eeb1d94a010707449	52
TARA_N000000304	TV9_297	TARA_037_OMZ_5-20	deb2a198341ff3dcaf8e594767503905	0
TARA_N000000030	TV9_242	TARA_038_DCM_0.8-5	f2f8b6bc0f4f3b6be690e0bd0f740a20	0
TARA_N000000030	TV9_242	TARA_038_DCM_0.8-5	53cf4eb045f0a758fc188f13fcd54504	0
TARA_N000000030	TV9_242	TARA_038_DCM_0.8-5	b61a7b36be9517d26828b362d8e147e1	0
TARA_N000000030	TV9_242	TARA_038_DCM_0.8-5	a7cbcf338bce632eeb1d94a010707449	4
TARA_N000000030	TV9_242	TARA_038_DCM_0.8-5	deb2a198341ff3dcaf8e594767503905	0
TARA_N000000042	TV9_241	TARA_038_DCM_180-2000	f2f8b6bc0f4f3b6be690e0bd0f740a20	1
TARA_N000000042	TV9_241	TARA_038_DCM_180-2000	53cf4eb045f0a758fc188f13fcd54504	0
TARA_N000000042	TV9_241	TARA_038_DCM_180-2000	b61a7b36be9517d26828b362d8e147e1	1
TARA_N000000042	TV9_241	TARA_038_DCM_180-2000	a7cbcf338bce632eeb1d94a010707449	0
TARA_N000000042	TV9_241	TARA_038_DCM_180-2000	deb2a198341ff3dcaf8e594767503905	0
TARA_N000000041	TV9_244	TARA_038_DCM_20-180	f2f8b6bc0f4f3b6be690e0bd0f740a20	0
TARA_N000000041	TV9_244	TARA_038_DCM_20-180	53cf4eb045f0a758fc188f13fcd54504	0
TARA_N000000041	TV9_244	TARA_038_DCM_20-180	b61a7b36be9517d26828b362d8e147e1	1
TARA_N000000041	TV9_244	TARA_038_DCM_20-180	a7cbcf338bce632eeb1d94a010707449	5
TARA_N000000041	TV9_244	TARA_038_DCM_20-180	deb2a198341ff3dcaf8e594767503905	0
TARA_N000000040	TV9_298	TARA_038_DCM_5-20	f2f8b6bc0f4f3b6be690e0bd0f740a20	143
TARA_N000000040	TV9_298	TARA_038_DCM_5-20	53cf4eb045f0a758fc188f13fcd54504	0
TARA_N000000040	TV9_298	TARA_038_DCM_5-20	b61a7b36be9517d26828b362d8e147e1	19
TARA_N000000040	TV9_298	TARA_038_DCM_5-20	a7cbcf338bce632eeb1d94a010707449	66
TARA_N000000040	TV9_298	TARA_038_DCM_5-20	deb2a198341ff3dcaf8e594767503905	13
TARA_N000000031	TV9_299	TARA_038_OMZ_0.8-5	f2f8b6bc0f4f3b6be690e0bd0f740a20	4
TARA_N000000031	TV9_299	TARA_038_OMZ_0.8-5	53cf4eb045f0a758fc188f13fcd54504	0
TARA_N000000031	TV9_299	TARA_038_OMZ_0.8-5	b61a7b36be9517d26828b362d8e147e1	0
TARA_N000000031	TV9_299	TARA_038_OMZ_0.8-5	a7cbcf338bce632eeb1d94a010707449	1
TARA_N000000031	TV9_299	TARA_038_OMZ_0.8-5	deb2a198341ff3dcaf8e594767503905	0
TARA_N000000028	TV9_300	TARA_038_OMZ_20-180	f2f8b6bc0f4f3b6be690e0bd0f740a20	638
TARA_N000000028	TV9_300	TARA_038_OMZ_20-180	53cf4eb045f0a758fc188f13fcd54504	1
TARA_N000000028	TV9_300	TARA_038_OMZ_20-180	b61a7b36be9517d26828b362d8e147e1	36
TARA_N000000028	TV9_300	TARA_038_OMZ_20-180	a7cbcf338bce632eeb1d94a010707449	29
TARA_N000000028	TV9_300	TARA_038_OMZ_20-180	deb2a198341ff3dcaf8e594767503905	0
TARA_N000000032	TV9_245	TARA_038_OMZ_5-20	f2f8b6bc0f4f3b6be690e0bd0f740a20	7
TARA_N000000032	TV9_245	TARA_038_OMZ_5-20	53cf4eb045f0a758fc188f13fcd54504	0
TARA_N000000032	TV9_245	TARA_038_OMZ_5-20	b61a7b36be9517d26828b362d8e147e1	10
TARA_N000000032	TV9_245	TARA_038_OMZ_5-20	a7cbcf338bce632eeb1d94a010707449	8
TARA_N000000032	TV9_245	TARA_038_OMZ_5-20	deb2a198341ff3dcaf8e594767503905	0
TARA_N000000029	TV9_239	TARA_038_SRF_0.8-5	f2f8b6bc0f4f3b6be690e0bd0f740a20	3
TARA_N000000029	TV9_239	TARA_038_SRF_0.8-5	53cf4eb045f0a758fc188f13fcd54504	0
TARA_N000000029	TV9_239	TARA_038_SRF_0.8-5	b61a7b36be9517d26828b362d8e147e1	0
TARA_N000000029	TV9_239	TARA_038_SRF_0.8-5	a7cbcf338bce632eeb1d94a010707449	9
TARA_N000000029	TV9_239	TARA_038_SRF_0.8-5	deb2a198341ff3dcaf8e594767503905	1
TARA_N000000039	TV9_238	TARA_038_SRF_180-2000	f2f8b6bc0f4f3b6be690e0bd0f740a20	19
TARA_N000000039	TV9_238	TARA_038_SRF_180-2000	53cf4eb045f0a758fc188f13fcd54504	0
TARA_N000000039	TV9_238	TARA_038_SRF_180-2000	b61a7b36be9517d26828b362d8e147e1	0
TARA_N000000039	TV9_238	TARA_038_SRF_180-2000	a7cbcf338bce632eeb1d94a010707449	0
TARA_N000000039	TV9_238	TARA_038_SRF_180-2000	deb2a198341ff3dcaf8e594767503905	0
TARA_N000000038	TV9_240	TARA_038_SRF_20-180	f2f8b6bc0f4f3b6be690e0bd0f740a20	0
TARA_N000000038	TV9_240	TARA_038_SRF_20-180	53cf4eb045f0a758fc188f13fcd54504	0
TARA_N000000038	TV9_240	TARA_038_SRF_20-180	b61a7b36be9517d26828b362d8e147e1	0
TARA_N000000038	TV9_240	TARA_038_SRF_20-180	a7cbcf338bce632eeb1d94a010707449	2
TARA_N000000038	TV9_240	TARA_038_SRF_20-180	deb2a198341ff3dcaf8e594767503905	0
TARA_N000000037	TV9_301	TARA_038_SRF_5-20	f2f8b6bc0f4f3b6be690e0bd0f740a20	76
TARA_N000000037	TV9_301	TARA_038_SRF_5-20	53cf4eb045f0a758fc188f13fcd54504	0
TARA_N000000037	TV9_301	TARA_038_SRF_5-20	b61a7b36be9517d26828b362d8e147e1	0
TARA_N000000037	TV9_301	TARA_038_SRF_5-20	a7cbcf338bce632eeb1d94a010707449	59
TARA_N000000037	TV9_301	TARA_038_SRF_5-20	deb2a198341ff3dcaf8e594767503905	0
TARA_N000000051	TV9_873	TARA_039_CTL_0.8-5	f2f8b6bc0f4f3b6be690e0bd0f740a20	0
TARA_N000000051	TV9_873	TARA_039_CTL_0.8-5	53cf4eb045f0a758fc188f13fcd54504	0
TARA_N000000051	TV9_873	TARA_039_CTL_0.8-5	b61a7b36be9517d26828b362d8e147e1	0
TARA_N000000051	TV9_873	TARA_039_CTL_0.8-5	a7cbcf338bce632eeb1d94a010707449	1
TARA_N000000051	TV9_873	TARA_039_CTL_0.8-5	deb2a198341ff3dcaf8e594767503905	0
TARA_N000000052	TV9_874	TARA_039_CTL_5-20	f2f8b6bc0f4f3b6be690e0bd0f740a20	0
TARA_N000000052	TV9_874	TARA_039_CTL_5-20	53cf4eb045f0a758fc188f13fcd54504	0
TARA_N000000052	TV9_874	TARA_039_CTL_5-20	b61a7b36be9517d26828b362d8e147e1	0
TARA_N000000052	TV9_874	TARA_039_CTL_5-20	a7cbcf338bce632eeb1d94a010707449	0
TARA_N000000052	TV9_874	TARA_039_CTL_5-20	deb2a198341ff3dcaf8e594767503905	0
TARA_N000000007	TV9_570	TARA_039_DCM_0.8-5	f2f8b6bc0f4f3b6be690e0bd0f740a20	0
TARA_N000000007	TV9_570	TARA_039_DCM_0.8-5	53cf4eb045f0a758fc188f13fcd54504	0
TARA_N000000007	TV9_570	TARA_039_DCM_0.8-5	b61a7b36be9517d26828b362d8e147e1	0
TARA_N000000007	TV9_570	TARA_039_DCM_0.8-5	a7cbcf338bce632eeb1d94a010707449	0
TARA_N000000007	TV9_570	TARA_039_DCM_0.8-5	deb2a198341ff3dcaf8e594767503905	0
TARA_N000000014	TV9_304	TARA_039_DCM_180-2000	f2f8b6bc0f4f3b6be690e0bd0f740a20	0
TARA_N000000014	TV9_304	TARA_039_DCM_180-2000	53cf4eb045f0a758fc188f13fcd54504	0
TARA_N000000014	TV9_304	TARA_039_DCM_180-2000	b61a7b36be9517d26828b362d8e147e1	0
TARA_N000000014	TV9_304	TARA_039_DCM_180-2000	a7cbcf338bce632eeb1d94a010707449	6
TARA_N000000014	TV9_304	TARA_039_DCM_180-2000	deb2a198341ff3dcaf8e594767503905	0
TARA_N000000012	TV9_303	TARA_039_DCM_20-180	f2f8b6bc0f4f3b6be690e0bd0f740a20	0
TARA_N000000012	TV9_303	TARA_039_DCM_20-180	53cf4eb045f0a758fc188f13fcd54504	0
TARA_N000000012	TV9_303	TARA_039_DCM_20-180	b61a7b36be9517d26828b362d8e147e1	32
TARA_N000000012	TV9_303	TARA_039_DCM_20-180	a7cbcf338bce632eeb1d94a010707449	382
TARA_N000000012	TV9_303	TARA_039_DCM_20-180	deb2a198341ff3dcaf8e594767503905	0
TARA_N000000009	TV9_302	TARA_039_DCM_5-20	f2f8b6bc0f4f3b6be690e0bd0f740a20	0
TARA_N000000009	TV9_302	TARA_039_DCM_5-20	53cf4eb045f0a758fc188f13fcd54504	0
TARA_N000000009	TV9_302	TARA_039_DCM_5-20	b61a7b36be9517d26828b362d8e147e1	0
TARA_N000000009	TV9_302	TARA_039_DCM_5-20	a7cbcf338bce632eeb1d94a010707449	0
TARA_N000000009	TV9_302	TARA_039_DCM_5-20	deb2a198341ff3dcaf8e594767503905	0
TARA_N000000025	TV9_305	TARA_039_OMZ_0.8-5	f2f8b6bc0f4f3b6be690e0bd0f740a20	0
TARA_N000000025	TV9_305	TARA_039_OMZ_0.8-5	53cf4eb045f0a758fc188f13fcd54504	0
TARA_N000000025	TV9_305	TARA_039_OMZ_0.8-5	b61a7b36be9517d26828b362d8e147e1	0
TARA_N000000025	TV9_305	TARA_039_OMZ_0.8-5	a7cbcf338bce632eeb1d94a010707449	0
TARA_N000000025	TV9_305	TARA_039_OMZ_0.8-5	deb2a198341ff3dcaf8e594767503905	0
TARA_N000000027	TV9_307	TARA_039_OMZ_20-180	f2f8b6bc0f4f3b6be690e0bd0f740a20	0
TARA_N000000027	TV9_307	TARA_039_OMZ_20-180	53cf4eb045f0a758fc188f13fcd54504	0
TARA_N000000027	TV9_307	TARA_039_OMZ_20-180	b61a7b36be9517d26828b362d8e147e1	0
TARA_N000000027	TV9_307	TARA_039_OMZ_20-180	a7cbcf338bce632eeb1d94a010707449	0
TARA_N000000027	TV9_307	TARA_039_OMZ_20-180	deb2a198341ff3dcaf8e594767503905	0
TARA_N000000026	TV9_306	TARA_039_OMZ_5-20	f2f8b6bc0f4f3b6be690e0bd0f740a20	35
TARA_N000000026	TV9_306	TARA_039_OMZ_5-20	53cf4eb045f0a758fc188f13fcd54504	0
TARA_N000000026	TV9_306	TARA_039_OMZ_5-20	b61a7b36be9517d26828b362d8e147e1	0
TARA_N000000026	TV9_306	TARA_039_OMZ_5-20	a7cbcf338bce632eeb1d94a010707449	0
TARA_N000000026	TV9_306	TARA_039_OMZ_5-20	deb2a198341ff3dcaf8e594767503905	0
TARA_N000000006	TV9_572	TARA_039_SRF_0.8-5	f2f8b6bc0f4f3b6be690e0bd0f740a20	0
TARA_N000000006	TV9_572	TARA_039_SRF_0.8-5	53cf4eb045f0a758fc188f13fcd54504	0
TARA_N000000006	TV9_572	TARA_039_SRF_0.8-5	b61a7b36be9517d26828b362d8e147e1	0
TARA_N000000006	TV9_572	TARA_039_SRF_0.8-5	a7cbcf338bce632eeb1d94a010707449	2
TARA_N000000006	TV9_572	TARA_039_SRF_0.8-5	deb2a198341ff3dcaf8e594767503905	0
TARA_N000000013	TV9_310	TARA_039_SRF_180-2000	f2f8b6bc0f4f3b6be690e0bd0f740a20	0
TARA_N000000013	TV9_310	TARA_039_SRF_180-2000	53cf4eb045f0a758fc188f13fcd54504	0
TARA_N000000013	TV9_310	TARA_039_SRF_180-2000	b61a7b36be9517d26828b362d8e147e1	0
TARA_N000000013	TV9_310	TARA_039_SRF_180-2000	a7cbcf338bce632eeb1d94a010707449	2
TARA_N000000013	TV9_310	TARA_039_SRF_180-2000	deb2a198341ff3dcaf8e594767503905	0
TARA_N000000011	TV9_309	TARA_039_SRF_20-180	f2f8b6bc0f4f3b6be690e0bd0f740a20	0
TARA_N000000011	TV9_309	TARA_039_SRF_20-180	53cf4eb045f0a758fc188f13fcd54504	0
TARA_N000000011	TV9_309	TARA_039_SRF_20-180	b61a7b36be9517d26828b362d8e147e1	46
TARA_N000000011	TV9_309	TARA_039_SRF_20-180	a7cbcf338bce632eeb1d94a010707449	676
TARA_N000000011	TV9_309	TARA_039_SRF_20-180	deb2a198341ff3dcaf8e594767503905	0
TARA_N000000008	TV9_308	TARA_039_SRF_5-20	f2f8b6bc0f4f3b6be690e0bd0f740a20	0
TARA_0	TV9_896	TARA_039_SRF_5-20	f2f8b6bc0f4f3b6be690e0bd0f740a20	1
TARA_N000000008	TV9_308	TARA_039_SRF_5-20	53cf4eb045f0a758fc188f13fcd54504	0
TARA_0	TV9_896	TARA_039_SRF_5-20	53cf4eb045f0a758fc188f13fcd54504	0
TARA_N000000008	TV9_308	TARA_039_SRF_5-20	b61a7b36be9517d26828b362d8e147e1	0
TARA_0	TV9_896	TARA_039_SRF_5-20	b61a7b36be9517d26828b362d8e147e1	78
TARA_N000000008	TV9_308	TARA_039_SRF_5-20	a7cbcf338bce632eeb1d94a010707449	0
TARA_0	TV9_896	TARA_039_SRF_5-20	a7cbcf338bce632eeb1d94a010707449	1591
TARA_N000000008	TV9_308	TARA_039_SRF_5-20	deb2a198341ff3dcaf8e594767503905	0
TARA_0	TV9_896	TARA_039_SRF_5-20	deb2a198341ff3dcaf8e594767503905	0
TARA_0	TV9_895	TARA_039_SUR_0.8-5	f2f8b6bc0f4f3b6be690e0bd0f740a20	0
TARA_0	TV9_895	TARA_039_SUR_0.8-5	53cf4eb045f0a758fc188f13fcd54504	0
TARA_0	TV9_895	TARA_039_SUR_0.8-5	b61a7b36be9517d26828b362d8e147e1	5
TARA_0	TV9_895	TARA_039_SUR_0.8-5	a7cbcf338bce632eeb1d94a010707449	0
TARA_0	TV9_895	TARA_039_SUR_0.8-5	deb2a198341ff3dcaf8e594767503905	0
TARA_N000000063	TV9_311	TARA_040_ZZZ_3-20	f2f8b6bc0f4f3b6be690e0bd0f740a20	0
TARA_N000000064	TV9_312	TARA_040_ZZZ_3-20	f2f8b6bc0f4f3b6be690e0bd0f740a20	0
TARA_N000000065	TV9_313	TARA_040_ZZZ_3-20	f2f8b6bc0f4f3b6be690e0bd0f740a20	1
TARA_N000000066	TV9_314	TARA_040_ZZZ_3-20	f2f8b6bc0f4f3b6be690e0bd0f740a20	0
TARA_N000000067	TV9_315	TARA_040_ZZZ_3-20	f2f8b6bc0f4f3b6be690e0bd0f740a20	0
TARA_N000000068	TV9_316	TARA_040_ZZZ_3-20	f2f8b6bc0f4f3b6be690e0bd0f740a20	5
TARA_N000000068	TV9_317	TARA_040_ZZZ_3-20	f2f8b6bc0f4f3b6be690e0bd0f740a20	0
TARA_N000000063	TV9_311	TARA_040_ZZZ_3-20	53cf4eb045f0a758fc188f13fcd54504	0
TARA_N000000064	TV9_312	TARA_040_ZZZ_3-20	53cf4eb045f0a758fc188f13fcd54504	0
TARA_N000000065	TV9_313	TARA_040_ZZZ_3-20	53cf4eb045f0a758fc188f13fcd54504	0
TARA_N000000066	TV9_314	TARA_040_ZZZ_3-20	53cf4eb045f0a758fc188f13fcd54504	0
TARA_N000000067	TV9_315	TARA_040_ZZZ_3-20	53cf4eb045f0a758fc188f13fcd54504	0
TARA_N000000068	TV9_316	TARA_040_ZZZ_3-20	53cf4eb045f0a758fc188f13fcd54504	0
TARA_N000000068	TV9_317	TARA_040_ZZZ_3-20	53cf4eb045f0a758fc188f13fcd54504	0
TARA_N000000063	TV9_311	TARA_040_ZZZ_3-20	b61a7b36be9517d26828b362d8e147e1	293
TARA_N000000064	TV9_312	TARA_040_ZZZ_3-20	b61a7b36be9517d26828b362d8e147e1	96
TARA_N000000065	TV9_313	TARA_040_ZZZ_3-20	b61a7b36be9517d26828b362d8e147e1	77
TARA_N000000066	TV9_314	TARA_040_ZZZ_3-20	b61a7b36be9517d26828b362d8e147e1	0
TARA_N000000067	TV9_315	TARA_040_ZZZ_3-20	b61a7b36be9517d26828b362d8e147e1	0
TARA_N000000068	TV9_316	TARA_040_ZZZ_3-20	b61a7b36be9517d26828b362d8e147e1	0
TARA_N000000068	TV9_317	TARA_040_ZZZ_3-20	b61a7b36be9517d26828b362d8e147e1	0
TARA_N000000063	TV9_311	TARA_040_ZZZ_3-20	a7cbcf338bce632eeb1d94a010707449	816
TARA_N000000064	TV9_312	TARA_040_ZZZ_3-20	a7cbcf338bce632eeb1d94a010707449	246
TARA_N000000065	TV9_313	TARA_040_ZZZ_3-20	a7cbcf338bce632eeb1d94a010707449	180
TARA_N000000066	TV9_314	TARA_040_ZZZ_3-20	a7cbcf338bce632eeb1d94a010707449	250
TARA_N000000067	TV9_315	TARA_040_ZZZ_3-20	a7cbcf338bce632eeb1d94a010707449	8
TARA_N000000068	TV9_316	TARA_040_ZZZ_3-20	a7cbcf338bce632eeb1d94a010707449	0
TARA_N000000068	TV9_317	TARA_040_ZZZ_3-20	a7cbcf338bce632eeb1d94a010707449	0
TARA_N000000063	TV9_311	TARA_040_ZZZ_3-20	deb2a198341ff3dcaf8e594767503905	0
TARA_N000000064	TV9_312	TARA_040_ZZZ_3-20	deb2a198341ff3dcaf8e594767503905	0
TARA_N000000065	TV9_313	TARA_040_ZZZ_3-20	deb2a198341ff3dcaf8e594767503905	0
TARA_N000000066	TV9_314	TARA_040_ZZZ_3-20	deb2a198341ff3dcaf8e594767503905	0
TARA_N000000067	TV9_315	TARA_040_ZZZ_3-20	deb2a198341ff3dcaf8e594767503905	0
TARA_N000000068	TV9_316	TARA_040_ZZZ_3-20	deb2a198341ff3dcaf8e594767503905	0
TARA_N000000068	TV9_317	TARA_040_ZZZ_3-20	deb2a198341ff3dcaf8e594767503905	0
TARA_N000000072	TV9_7	TARA_041_DCM_0.8-5	f2f8b6bc0f4f3b6be690e0bd0f740a20	0
TARA_0	TV9_897	TARA_041_DCM_0.8-5	f2f8b6bc0f4f3b6be690e0bd0f740a20	0
TARA_N000000072	TV9_7	TARA_041_DCM_0.8-5	53cf4eb045f0a758fc188f13fcd54504	0
TARA_0	TV9_897	TARA_041_DCM_0.8-5	53cf4eb045f0a758fc188f13fcd54504	0
TARA_N000000072	TV9_7	TARA_041_DCM_0.8-5	b61a7b36be9517d26828b362d8e147e1	1
TARA_0	TV9_897	TARA_041_DCM_0.8-5	b61a7b36be9517d26828b362d8e147e1	27
TARA_N000000072	TV9_7	TARA_041_DCM_0.8-5	a7cbcf338bce632eeb1d94a010707449	4
TARA_0	TV9_897	TARA_041_DCM_0.8-5	a7cbcf338bce632eeb1d94a010707449	61
TARA_N000000072	TV9_7	TARA_041_DCM_0.8-5	deb2a198341ff3dcaf8e594767503905	0
TARA_0	TV9_897	TARA_041_DCM_0.8-5	deb2a198341ff3dcaf8e594767503905	0
TARA_N000000078	TV9_5	TARA_041_DCM_180-2000	f2f8b6bc0f4f3b6be690e0bd0f740a20	0
TARA_N000000078	TV9_5	TARA_041_DCM_180-2000	53cf4eb045f0a758fc188f13fcd54504	0
TARA_N000000078	TV9_5	TARA_041_DCM_180-2000	b61a7b36be9517d26828b362d8e147e1	0
TARA_N000000078	TV9_5	TARA_041_DCM_180-2000	a7cbcf338bce632eeb1d94a010707449	0
TARA_N000000078	TV9_5	TARA_041_DCM_180-2000	deb2a198341ff3dcaf8e594767503905	0
TARA_N000000075	TV9_8	TARA_041_DCM_20-180	f2f8b6bc0f4f3b6be690e0bd0f740a20	2
TARA_N000000075	TV9_8	TARA_041_DCM_20-180	53cf4eb045f0a758fc188f13fcd54504	0
TARA_N000000075	TV9_8	TARA_041_DCM_20-180	b61a7b36be9517d26828b362d8e147e1	13
TARA_N000000075	TV9_8	TARA_041_DCM_20-180	a7cbcf338bce632eeb1d94a010707449	11
TARA_N000000075	TV9_8	TARA_041_DCM_20-180	deb2a198341ff3dcaf8e594767503905	0
TARA_N000000074	TV9_6	TARA_041_DCM_5-20	f2f8b6bc0f4f3b6be690e0bd0f740a20	13
TARA_0	TV9_898	TARA_041_DCM_5-20	f2f8b6bc0f4f3b6be690e0bd0f740a20	0
TARA_N000000074	TV9_6	TARA_041_DCM_5-20	53cf4eb045f0a758fc188f13fcd54504	0
TARA_0	TV9_898	TARA_041_DCM_5-20	53cf4eb045f0a758fc188f13fcd54504	0
TARA_N000000074	TV9_6	TARA_041_DCM_5-20	b61a7b36be9517d26828b362d8e147e1	0
TARA_0	TV9_898	TARA_041_DCM_5-20	b61a7b36be9517d26828b362d8e147e1	135
TARA_N000000074	TV9_6	TARA_041_DCM_5-20	a7cbcf338bce632eeb1d94a010707449	6
TARA_0	TV9_898	TARA_041_DCM_5-20	a7cbcf338bce632eeb1d94a010707449	40
TARA_N000000074	TV9_6	TARA_041_DCM_5-20	deb2a198341ff3dcaf8e594767503905	0
TARA_0	TV9_898	TARA_041_DCM_5-20	deb2a198341ff3dcaf8e594767503905	0
TARA_N000000071	TV9_3	TARA_041_SRF_0.8-5	f2f8b6bc0f4f3b6be690e0bd0f740a20	0
TARA_0	TV9_899	TARA_041_SRF_0.8-5	f2f8b6bc0f4f3b6be690e0bd0f740a20	3
TARA_N000000071	TV9_3	TARA_041_SRF_0.8-5	53cf4eb045f0a758fc188f13fcd54504	0
TARA_0	TV9_899	TARA_041_SRF_0.8-5	53cf4eb045f0a758fc188f13fcd54504	0
TARA_N000000071	TV9_3	TARA_041_SRF_0.8-5	b61a7b36be9517d26828b362d8e147e1	0
TARA_0	TV9_899	TARA_041_SRF_0.8-5	b61a7b36be9517d26828b362d8e147e1	10
TARA_N000000071	TV9_3	TARA_041_SRF_0.8-5	a7cbcf338bce632eeb1d94a010707449	0
TARA_0	TV9_899	TARA_041_SRF_0.8-5	a7cbcf338bce632eeb1d94a010707449	3
TARA_N000000071	TV9_3	TARA_041_SRF_0.8-5	deb2a198341ff3dcaf8e594767503905	0
TARA_0	TV9_899	TARA_041_SRF_0.8-5	deb2a198341ff3dcaf8e594767503905	0
TARA_N000000077	TV9_1	TARA_041_SRF_180-2000	f2f8b6bc0f4f3b6be690e0bd0f740a20	0
TARA_N000000077	TV9_1	TARA_041_SRF_180-2000	53cf4eb045f0a758fc188f13fcd54504	0
TARA_N000000077	TV9_1	TARA_041_SRF_180-2000	b61a7b36be9517d26828b362d8e147e1	0
TARA_N000000077	TV9_1	TARA_041_SRF_180-2000	a7cbcf338bce632eeb1d94a010707449	0
TARA_N000000077	TV9_1	TARA_041_SRF_180-2000	deb2a198341ff3dcaf8e594767503905	0
TARA_N000000076	TV9_4	TARA_041_SRF_20-180	f2f8b6bc0f4f3b6be690e0bd0f740a20	3
TARA_N000000076	TV9_4	TARA_041_SRF_20-180	53cf4eb045f0a758fc188f13fcd54504	0
TARA_N000000076	TV9_4	TARA_041_SRF_20-180	b61a7b36be9517d26828b362d8e147e1	1
TARA_N000000076	TV9_4	TARA_041_SRF_20-180	a7cbcf338bce632eeb1d94a010707449	6
TARA_N000000076	TV9_4	TARA_041_SRF_20-180	deb2a198341ff3dcaf8e594767503905	0
TARA_N000000073	TV9_2	TARA_041_SRF_5-20	f2f8b6bc0f4f3b6be690e0bd0f740a20	2
TARA_0	TV9_900	TARA_041_SRF_5-20	f2f8b6bc0f4f3b6be690e0bd0f740a20	2
TARA_N000000073	TV9_2	TARA_041_SRF_5-20	53cf4eb045f0a758fc188f13fcd54504	0
TARA_0	TV9_900	TARA_041_SRF_5-20	53cf4eb045f0a758fc188f13fcd54504	0
TARA_N000000073	TV9_2	TARA_041_SRF_5-20	b61a7b36be9517d26828b362d8e147e1	0
TARA_0	TV9_900	TARA_041_SRF_5-20	b61a7b36be9517d26828b362d8e147e1	5
TARA_N000000073	TV9_2	TARA_041_SRF_5-20	a7cbcf338bce632eeb1d94a010707449	1
TARA_0	TV9_900	TARA_041_SRF_5-20	a7cbcf338bce632eeb1d94a010707449	10
TARA_N000000073	TV9_2	TARA_041_SRF_5-20	deb2a198341ff3dcaf8e594767503905	0
TARA_0	TV9_900	TARA_041_SRF_5-20	deb2a198341ff3dcaf8e594767503905	0
TARA_N000000086	TV9_212	TARA_042_DCM_0.8-5	f2f8b6bc0f4f3b6be690e0bd0f740a20	6
TARA_N000000086	TV9_212	TARA_042_DCM_0.8-5	53cf4eb045f0a758fc188f13fcd54504	0
TARA_N000000086	TV9_212	TARA_042_DCM_0.8-5	b61a7b36be9517d26828b362d8e147e1	7
TARA_N000000086	TV9_212	TARA_042_DCM_0.8-5	a7cbcf338bce632eeb1d94a010707449	41
TARA_N000000086	TV9_212	TARA_042_DCM_0.8-5	deb2a198341ff3dcaf8e594767503905	0
TARA_N000000095	TV9_210	TARA_042_DCM_180-2000	f2f8b6bc0f4f3b6be690e0bd0f740a20	0
TARA_N000000095	TV9_210	TARA_042_DCM_180-2000	53cf4eb045f0a758fc188f13fcd54504	0
TARA_N000000095	TV9_210	TARA_042_DCM_180-2000	b61a7b36be9517d26828b362d8e147e1	0
TARA_N000000095	TV9_210	TARA_042_DCM_180-2000	a7cbcf338bce632eeb1d94a010707449	1
TARA_N000000095	TV9_210	TARA_042_DCM_180-2000	deb2a198341ff3dcaf8e594767503905	0
TARA_N000000091	TV9_213	TARA_042_DCM_20-180	f2f8b6bc0f4f3b6be690e0bd0f740a20	0
TARA_N000000091	TV9_213	TARA_042_DCM_20-180	53cf4eb045f0a758fc188f13fcd54504	0
TARA_N000000091	TV9_213	TARA_042_DCM_20-180	b61a7b36be9517d26828b362d8e147e1	22
TARA_N000000091	TV9_213	TARA_042_DCM_20-180	a7cbcf338bce632eeb1d94a010707449	27
TARA_N000000091	TV9_213	TARA_042_DCM_20-180	deb2a198341ff3dcaf8e594767503905	1
TARA_N000000088	TV9_211	TARA_042_DCM_5-20	f2f8b6bc0f4f3b6be690e0bd0f740a20	4
TARA_N000000088	TV9_211	TARA_042_DCM_5-20	53cf4eb045f0a758fc188f13fcd54504	0
TARA_N000000088	TV9_211	TARA_042_DCM_5-20	b61a7b36be9517d26828b362d8e147e1	0
TARA_N000000088	TV9_211	TARA_042_DCM_5-20	a7cbcf338bce632eeb1d94a010707449	2
TARA_N000000088	TV9_211	TARA_042_DCM_5-20	deb2a198341ff3dcaf8e594767503905	0
TARA_N000000085	TV9_208	TARA_042_SRF_0.8-5	f2f8b6bc0f4f3b6be690e0bd0f740a20	0
TARA_N000000085	TV9_208	TARA_042_SRF_0.8-5	53cf4eb045f0a758fc188f13fcd54504	0
TARA_N000000085	TV9_208	TARA_042_SRF_0.8-5	b61a7b36be9517d26828b362d8e147e1	8
TARA_N000000085	TV9_208	TARA_042_SRF_0.8-5	a7cbcf338bce632eeb1d94a010707449	1
TARA_N000000085	TV9_208	TARA_042_SRF_0.8-5	deb2a198341ff3dcaf8e594767503905	0
TARA_N000000093	TV9_206	TARA_042_SRF_180-2000	f2f8b6bc0f4f3b6be690e0bd0f740a20	0
TARA_N000000093	TV9_206	TARA_042_SRF_180-2000	53cf4eb045f0a758fc188f13fcd54504	0
TARA_N000000093	TV9_206	TARA_042_SRF_180-2000	b61a7b36be9517d26828b362d8e147e1	0
TARA_N000000093	TV9_206	TARA_042_SRF_180-2000	a7cbcf338bce632eeb1d94a010707449	0
TARA_N000000093	TV9_206	TARA_042_SRF_180-2000	deb2a198341ff3dcaf8e594767503905	0
TARA_N000000089	TV9_209	TARA_042_SRF_20-180	f2f8b6bc0f4f3b6be690e0bd0f740a20	1
TARA_N000000089	TV9_209	TARA_042_SRF_20-180	53cf4eb045f0a758fc188f13fcd54504	0
TARA_N000000089	TV9_209	TARA_042_SRF_20-180	b61a7b36be9517d26828b362d8e147e1	11
TARA_N000000089	TV9_209	TARA_042_SRF_20-180	a7cbcf338bce632eeb1d94a010707449	4
TARA_N000000089	TV9_209	TARA_042_SRF_20-180	deb2a198341ff3dcaf8e594767503905	0
TARA_N000000087	TV9_207	TARA_042_SRF_5-20	f2f8b6bc0f4f3b6be690e0bd0f740a20	16
TARA_N000000087	TV9_207	TARA_042_SRF_5-20	53cf4eb045f0a758fc188f13fcd54504	0
TARA_N000000087	TV9_207	TARA_042_SRF_5-20	b61a7b36be9517d26828b362d8e147e1	3
TARA_N000000087	TV9_207	TARA_042_SRF_5-20	a7cbcf338bce632eeb1d94a010707449	0
TARA_N000000087	TV9_207	TARA_042_SRF_5-20	deb2a198341ff3dcaf8e594767503905	15
TARA_N000000292	TV9_573	TARA_043_SRF_0.8-5	f2f8b6bc0f4f3b6be690e0bd0f740a20	1
TARA_N000000292	TV9_573	TARA_043_SRF_0.8-5	53cf4eb045f0a758fc188f13fcd54504	0
TARA_N000000292	TV9_573	TARA_043_SRF_0.8-5	b61a7b36be9517d26828b362d8e147e1	5
TARA_N000000292	TV9_573	TARA_043_SRF_0.8-5	a7cbcf338bce632eeb1d94a010707449	33
TARA_N000000292	TV9_573	TARA_043_SRF_0.8-5	deb2a198341ff3dcaf8e594767503905	0
TARA_N000000297	TV9_576	TARA_043_SRF_180-2000	f2f8b6bc0f4f3b6be690e0bd0f740a20	0
TARA_N000000297	TV9_576	TARA_043_SRF_180-2000	53cf4eb045f0a758fc188f13fcd54504	0
TARA_N000000297	TV9_576	TARA_043_SRF_180-2000	b61a7b36be9517d26828b362d8e147e1	0
TARA_N000000297	TV9_576	TARA_043_SRF_180-2000	a7cbcf338bce632eeb1d94a010707449	0
TARA_N000000297	TV9_576	TARA_043_SRF_180-2000	deb2a198341ff3dcaf8e594767503905	0
TARA_N000000295	TV9_575	TARA_043_SRF_20-180	f2f8b6bc0f4f3b6be690e0bd0f740a20	9
TARA_N000000295	TV9_575	TARA_043_SRF_20-180	53cf4eb045f0a758fc188f13fcd54504	0
TARA_N000000295	TV9_575	TARA_043_SRF_20-180	b61a7b36be9517d26828b362d8e147e1	31
TARA_N000000295	TV9_575	TARA_043_SRF_20-180	a7cbcf338bce632eeb1d94a010707449	3
TARA_N000000295	TV9_575	TARA_043_SRF_20-180	deb2a198341ff3dcaf8e594767503905	0
TARA_N000000293	TV9_574	TARA_043_SRF_5-20	f2f8b6bc0f4f3b6be690e0bd0f740a20	0
TARA_N000000293	TV9_574	TARA_043_SRF_5-20	53cf4eb045f0a758fc188f13fcd54504	0
TARA_N000000293	TV9_574	TARA_043_SRF_5-20	b61a7b36be9517d26828b362d8e147e1	64
TARA_N000000293	TV9_574	TARA_043_SRF_5-20	a7cbcf338bce632eeb1d94a010707449	109
TARA_N000000293	TV9_574	TARA_043_SRF_5-20	deb2a198341ff3dcaf8e594767503905	1
TARA_N000000238	TV9_255	TARA_044_SRF_0.8-20	f2f8b6bc0f4f3b6be690e0bd0f740a20	1
TARA_N000000238	TV9_255	TARA_044_SRF_0.8-20	53cf4eb045f0a758fc188f13fcd54504	0
TARA_N000000238	TV9_255	TARA_044_SRF_0.8-20	b61a7b36be9517d26828b362d8e147e1	0
TARA_N000000238	TV9_255	TARA_044_SRF_0.8-20	a7cbcf338bce632eeb1d94a010707449	4
TARA_N000000238	TV9_255	TARA_044_SRF_0.8-20	deb2a198341ff3dcaf8e594767503905	0
TARA_N000000255	TV9_256	TARA_045_SRF_0.8-5	f2f8b6bc0f4f3b6be690e0bd0f740a20	5
TARA_N000000255	TV9_256	TARA_045_SRF_0.8-5	53cf4eb045f0a758fc188f13fcd54504	0
TARA_N000000255	TV9_256	TARA_045_SRF_0.8-5	b61a7b36be9517d26828b362d8e147e1	3
TARA_N000000255	TV9_256	TARA_045_SRF_0.8-5	a7cbcf338bce632eeb1d94a010707449	1
TARA_N000000255	TV9_256	TARA_045_SRF_0.8-5	deb2a198341ff3dcaf8e594767503905	0
TARA_N000000261	TV9_81	TARA_045_SRF_180-2000	f2f8b6bc0f4f3b6be690e0bd0f740a20	2
TARA_N000000261	TV9_81	TARA_045_SRF_180-2000	53cf4eb045f0a758fc188f13fcd54504	0
TARA_N000000261	TV9_81	TARA_045_SRF_180-2000	b61a7b36be9517d26828b362d8e147e1	0
TARA_N000000261	TV9_81	TARA_045_SRF_180-2000	a7cbcf338bce632eeb1d94a010707449	1
TARA_N000000261	TV9_81	TARA_045_SRF_180-2000	deb2a198341ff3dcaf8e594767503905	0
TARA_N000000259	TV9_83	TARA_045_SRF_20-180	f2f8b6bc0f4f3b6be690e0bd0f740a20	0
TARA_N000000259	TV9_83	TARA_045_SRF_20-180	53cf4eb045f0a758fc188f13fcd54504	0
TARA_N000000259	TV9_83	TARA_045_SRF_20-180	b61a7b36be9517d26828b362d8e147e1	0
TARA_N000000259	TV9_83	TARA_045_SRF_20-180	a7cbcf338bce632eeb1d94a010707449	0
TARA_N000000259	TV9_83	TARA_045_SRF_20-180	deb2a198341ff3dcaf8e594767503905	0
TARA_N000000257	TV9_82	TARA_045_SRF_5-20	f2f8b6bc0f4f3b6be690e0bd0f740a20	1
TARA_N000000257	TV9_82	TARA_045_SRF_5-20	53cf4eb045f0a758fc188f13fcd54504	0
TARA_N000000257	TV9_82	TARA_045_SRF_5-20	b61a7b36be9517d26828b362d8e147e1	1
TARA_N000000257	TV9_82	TARA_045_SRF_5-20	a7cbcf338bce632eeb1d94a010707449	0
TARA_N000000257	TV9_82	TARA_045_SRF_5-20	deb2a198341ff3dcaf8e594767503905	0
TARA_N000000267	TV9_577	TARA_046_SRF_0.8-5	f2f8b6bc0f4f3b6be690e0bd0f740a20	0
TARA_N000000267	TV9_577	TARA_046_SRF_0.8-5	53cf4eb045f0a758fc188f13fcd54504	0
TARA_N000000267	TV9_577	TARA_046_SRF_0.8-5	b61a7b36be9517d26828b362d8e147e1	0
TARA_N000000267	TV9_577	TARA_046_SRF_0.8-5	a7cbcf338bce632eeb1d94a010707449	0
TARA_N000000267	TV9_577	TARA_046_SRF_0.8-5	deb2a198341ff3dcaf8e594767503905	0
TARA_N000000270	TV9_580	TARA_046_SRF_180-2000	f2f8b6bc0f4f3b6be690e0bd0f740a20	0
TARA_N000000270	TV9_580	TARA_046_SRF_180-2000	53cf4eb045f0a758fc188f13fcd54504	0
TARA_N000000270	TV9_580	TARA_046_SRF_180-2000	b61a7b36be9517d26828b362d8e147e1	0
TARA_N000000270	TV9_580	TARA_046_SRF_180-2000	a7cbcf338bce632eeb1d94a010707449	0
TARA_N000000270	TV9_580	TARA_046_SRF_180-2000	deb2a198341ff3dcaf8e594767503905	0
TARA_N000000269	TV9_579	TARA_046_SRF_20-180	f2f8b6bc0f4f3b6be690e0bd0f740a20	0
TARA_N000000269	TV9_579	TARA_046_SRF_20-180	53cf4eb045f0a758fc188f13fcd54504	0
TARA_N000000269	TV9_579	TARA_046_SRF_20-180	b61a7b36be9517d26828b362d8e147e1	1
TARA_N000000269	TV9_579	TARA_046_SRF_20-180	a7cbcf338bce632eeb1d94a010707449	1
TARA_N000000269	TV9_579	TARA_046_SRF_20-180	deb2a198341ff3dcaf8e594767503905	0
TARA_N000000268	TV9_578	TARA_046_SRF_5-20	f2f8b6bc0f4f3b6be690e0bd0f740a20	0
TARA_N000000268	TV9_578	TARA_046_SRF_5-20	53cf4eb045f0a758fc188f13fcd54504	0
TARA_N000000268	TV9_578	TARA_046_SRF_5-20	b61a7b36be9517d26828b362d8e147e1	0
TARA_N000000268	TV9_578	TARA_046_SRF_5-20	a7cbcf338bce632eeb1d94a010707449	0
TARA_N000000268	TV9_578	TARA_046_SRF_5-20	deb2a198341ff3dcaf8e594767503905	0
TARA_0	TV9_901	TARA_046_SUR_0.8-5	f2f8b6bc0f4f3b6be690e0bd0f740a20	0
TARA_0	TV9_901	TARA_046_SUR_0.8-5	53cf4eb045f0a758fc188f13fcd54504	0
TARA_0	TV9_901	TARA_046_SUR_0.8-5	b61a7b36be9517d26828b362d8e147e1	0
TARA_0	TV9_901	TARA_046_SUR_0.8-5	a7cbcf338bce632eeb1d94a010707449	1
TARA_0	TV9_901	TARA_046_SUR_0.8-5	deb2a198341ff3dcaf8e594767503905	0
TARA_0	TV9_902	TARA_046_SUR_5-20	f2f8b6bc0f4f3b6be690e0bd0f740a20	0
TARA_0	TV9_902	TARA_046_SUR_5-20	53cf4eb045f0a758fc188f13fcd54504	0
TARA_0	TV9_902	TARA_046_SUR_5-20	b61a7b36be9517d26828b362d8e147e1	1
TARA_0	TV9_902	TARA_046_SUR_5-20	a7cbcf338bce632eeb1d94a010707449	1
TARA_0	TV9_902	TARA_046_SUR_5-20	deb2a198341ff3dcaf8e594767503905	0
TARA_G000000124	TV9_875	TARA_047_DCM_20-180	f2f8b6bc0f4f3b6be690e0bd0f740a20	0
TARA_G000000124	TV9_875	TARA_047_DCM_20-180	53cf4eb045f0a758fc188f13fcd54504	0
TARA_G000000124	TV9_875	TARA_047_DCM_20-180	b61a7b36be9517d26828b362d8e147e1	3
TARA_G000000124	TV9_875	TARA_047_DCM_20-180	a7cbcf338bce632eeb1d94a010707449	11
TARA_G000000124	TV9_875	TARA_047_DCM_20-180	deb2a198341ff3dcaf8e594767503905	0
TARA_N000000278	TV9_876	TARA_047_SRF_0.8-20	f2f8b6bc0f4f3b6be690e0bd0f740a20	0
TARA_N000000278	TV9_876	TARA_047_SRF_0.8-20	53cf4eb045f0a758fc188f13fcd54504	0
TARA_N000000278	TV9_876	TARA_047_SRF_0.8-20	b61a7b36be9517d26828b362d8e147e1	1
TARA_N000000278	TV9_876	TARA_047_SRF_0.8-20	a7cbcf338bce632eeb1d94a010707449	0
TARA_N000000278	TV9_876	TARA_047_SRF_0.8-20	deb2a198341ff3dcaf8e594767503905	0
TARA_0	TV9_903	TARA_047_SRF_0.8-5	f2f8b6bc0f4f3b6be690e0bd0f740a20	0
TARA_0	TV9_903	TARA_047_SRF_0.8-5	53cf4eb045f0a758fc188f13fcd54504	0
TARA_0	TV9_903	TARA_047_SRF_0.8-5	b61a7b36be9517d26828b362d8e147e1	2
TARA_0	TV9_903	TARA_047_SRF_0.8-5	a7cbcf338bce632eeb1d94a010707449	4
TARA_0	TV9_903	TARA_047_SRF_0.8-5	deb2a198341ff3dcaf8e594767503905	0
TARA_N000000284	TV9_878	TARA_047_SRF_180-2000	f2f8b6bc0f4f3b6be690e0bd0f740a20	0
TARA_N000000284	TV9_878	TARA_047_SRF_180-2000	53cf4eb045f0a758fc188f13fcd54504	0
TARA_N000000284	TV9_878	TARA_047_SRF_180-2000	b61a7b36be9517d26828b362d8e147e1	0
TARA_N000000284	TV9_878	TARA_047_SRF_180-2000	a7cbcf338bce632eeb1d94a010707449	0
TARA_N000000284	TV9_878	TARA_047_SRF_180-2000	deb2a198341ff3dcaf8e594767503905	0
TARA_N000000282	TV9_877	TARA_047_SRF_20-180	f2f8b6bc0f4f3b6be690e0bd0f740a20	0
TARA_N000000282	TV9_877	TARA_047_SRF_20-180	53cf4eb045f0a758fc188f13fcd54504	0
TARA_N000000282	TV9_877	TARA_047_SRF_20-180	b61a7b36be9517d26828b362d8e147e1	0
TARA_N000000282	TV9_877	TARA_047_SRF_20-180	a7cbcf338bce632eeb1d94a010707449	2
TARA_N000000282	TV9_877	TARA_047_SRF_20-180	deb2a198341ff3dcaf8e594767503905	0
TARA_N000000113	TV9_257	TARA_048_SRF_0.8-20	f2f8b6bc0f4f3b6be690e0bd0f740a20	8
TARA_0	TV9_904	TARA_048_SRF_0.8-20	f2f8b6bc0f4f3b6be690e0bd0f740a20	5
TARA_N000000113	TV9_257	TARA_048_SRF_0.8-20	53cf4eb045f0a758fc188f13fcd54504	0
TARA_0	TV9_904	TARA_048_SRF_0.8-20	53cf4eb045f0a758fc188f13fcd54504	0
TARA_N000000113	TV9_257	TARA_048_SRF_0.8-20	b61a7b36be9517d26828b362d8e147e1	0
TARA_0	TV9_904	TARA_048_SRF_0.8-20	b61a7b36be9517d26828b362d8e147e1	4
TARA_N000000113	TV9_257	TARA_048_SRF_0.8-20	a7cbcf338bce632eeb1d94a010707449	7
TARA_0	TV9_904	TARA_048_SRF_0.8-20	a7cbcf338bce632eeb1d94a010707449	0
TARA_N000000113	TV9_257	TARA_048_SRF_0.8-20	deb2a198341ff3dcaf8e594767503905	0
TARA_0	TV9_904	TARA_048_SRF_0.8-20	deb2a198341ff3dcaf8e594767503905	0
TARA_N000000115	TV9_198	TARA_048_SRF_180-2000	f2f8b6bc0f4f3b6be690e0bd0f740a20	0
TARA_N000000115	TV9_198	TARA_048_SRF_180-2000	53cf4eb045f0a758fc188f13fcd54504	0
TARA_N000000115	TV9_198	TARA_048_SRF_180-2000	b61a7b36be9517d26828b362d8e147e1	1
TARA_N000000115	TV9_198	TARA_048_SRF_180-2000	a7cbcf338bce632eeb1d94a010707449	2
TARA_N000000115	TV9_198	TARA_048_SRF_180-2000	deb2a198341ff3dcaf8e594767503905	0
TARA_N000000119	TV9_879	TARA_049_SRF_0.8-20	f2f8b6bc0f4f3b6be690e0bd0f740a20	0
TARA_N000000119	TV9_879	TARA_049_SRF_0.8-20	53cf4eb045f0a758fc188f13fcd54504	0
TARA_N000000119	TV9_879	TARA_049_SRF_0.8-20	b61a7b36be9517d26828b362d8e147e1	13
TARA_N000000119	TV9_879	TARA_049_SRF_0.8-20	a7cbcf338bce632eeb1d94a010707449	30
TARA_N000000119	TV9_879	TARA_049_SRF_0.8-20	deb2a198341ff3dcaf8e594767503905	0
TARA_N000000121	TV9_881	TARA_049_SRF_180-2000	f2f8b6bc0f4f3b6be690e0bd0f740a20	0
TARA_N000000121	TV9_881	TARA_049_SRF_180-2000	53cf4eb045f0a758fc188f13fcd54504	0
TARA_N000000121	TV9_881	TARA_049_SRF_180-2000	b61a7b36be9517d26828b362d8e147e1	0
TARA_N000000121	TV9_881	TARA_049_SRF_180-2000	a7cbcf338bce632eeb1d94a010707449	0
TARA_N000000121	TV9_881	TARA_049_SRF_180-2000	deb2a198341ff3dcaf8e594767503905	0
TARA_N000000120	TV9_880	TARA_049_SRF_20-180	f2f8b6bc0f4f3b6be690e0bd0f740a20	1
TARA_N000000120	TV9_880	TARA_049_SRF_20-180	53cf4eb045f0a758fc188f13fcd54504	0
TARA_N000000120	TV9_880	TARA_049_SRF_20-180	b61a7b36be9517d26828b362d8e147e1	1
TARA_N000000120	TV9_880	TARA_049_SRF_20-180	a7cbcf338bce632eeb1d94a010707449	5
TARA_N000000120	TV9_880	TARA_049_SRF_20-180	deb2a198341ff3dcaf8e594767503905	0
TARA_N000000152	TV9_882	TARA_050_DCM_0.8-5	f2f8b6bc0f4f3b6be690e0bd0f740a20	0
TARA_N000000152	TV9_882	TARA_050_DCM_0.8-5	53cf4eb045f0a758fc188f13fcd54504	0
TARA_N000000152	TV9_882	TARA_050_DCM_0.8-5	b61a7b36be9517d26828b362d8e147e1	0
TARA_N000000152	TV9_882	TARA_050_DCM_0.8-5	a7cbcf338bce632eeb1d94a010707449	1
TARA_N000000152	TV9_882	TARA_050_DCM_0.8-5	deb2a198341ff3dcaf8e594767503905	0
TARA_N000000160	TV9_884	TARA_050_DCM_180-2000	f2f8b6bc0f4f3b6be690e0bd0f740a20	0
TARA_N000000160	TV9_884	TARA_050_DCM_180-2000	53cf4eb045f0a758fc188f13fcd54504	0
TARA_N000000160	TV9_884	TARA_050_DCM_180-2000	b61a7b36be9517d26828b362d8e147e1	0
TARA_N000000160	TV9_884	TARA_050_DCM_180-2000	a7cbcf338bce632eeb1d94a010707449	0
TARA_N000000160	TV9_884	TARA_050_DCM_180-2000	deb2a198341ff3dcaf8e594767503905	0
TARA_N000000149	TV9_883	TARA_050_DCM_3-20	f2f8b6bc0f4f3b6be690e0bd0f740a20	1
TARA_N000000149	TV9_883	TARA_050_DCM_3-20	53cf4eb045f0a758fc188f13fcd54504	0
TARA_N000000149	TV9_883	TARA_050_DCM_3-20	b61a7b36be9517d26828b362d8e147e1	1
TARA_N000000149	TV9_883	TARA_050_DCM_3-20	a7cbcf338bce632eeb1d94a010707449	21
TARA_N000000149	TV9_883	TARA_050_DCM_3-20	deb2a198341ff3dcaf8e594767503905	0
TARA_N000000151	TV9_581	TARA_050_SRF_0.8-5	f2f8b6bc0f4f3b6be690e0bd0f740a20	0
TARA_N000000151	TV9_581	TARA_050_SRF_0.8-5	53cf4eb045f0a758fc188f13fcd54504	0
TARA_N000000151	TV9_581	TARA_050_SRF_0.8-5	b61a7b36be9517d26828b362d8e147e1	2
TARA_N000000151	TV9_581	TARA_050_SRF_0.8-5	a7cbcf338bce632eeb1d94a010707449	1
TARA_N000000151	TV9_581	TARA_050_SRF_0.8-5	deb2a198341ff3dcaf8e594767503905	0
TARA_N000000156	TV9_583	TARA_050_SRF_180-2000	f2f8b6bc0f4f3b6be690e0bd0f740a20	0
TARA_N000000156	TV9_583	TARA_050_SRF_180-2000	53cf4eb045f0a758fc188f13fcd54504	0
TARA_N000000156	TV9_583	TARA_050_SRF_180-2000	b61a7b36be9517d26828b362d8e147e1	0
TARA_N000000156	TV9_583	TARA_050_SRF_180-2000	a7cbcf338bce632eeb1d94a010707449	0
TARA_N000000156	TV9_583	TARA_050_SRF_180-2000	deb2a198341ff3dcaf8e594767503905	0
TARA_N000000164	TV9_582	TARA_050_SRF_20-180	f2f8b6bc0f4f3b6be690e0bd0f740a20	0
TARA_N000000164	TV9_582	TARA_050_SRF_20-180	53cf4eb045f0a758fc188f13fcd54504	0
TARA_N000000164	TV9_582	TARA_050_SRF_20-180	b61a7b36be9517d26828b362d8e147e1	0
TARA_N000000164	TV9_582	TARA_050_SRF_20-180	a7cbcf338bce632eeb1d94a010707449	3
TARA_N000000164	TV9_582	TARA_050_SRF_20-180	deb2a198341ff3dcaf8e594767503905	0
TARA_N000000147	TV9_885	TARA_050_SRF_5-20	f2f8b6bc0f4f3b6be690e0bd0f740a20	0
TARA_N000000147	TV9_885	TARA_050_SRF_5-20	53cf4eb045f0a758fc188f13fcd54504	0
TARA_N000000147	TV9_885	TARA_050_SRF_5-20	b61a7b36be9517d26828b362d8e147e1	0
TARA_N000000147	TV9_885	TARA_050_SRF_5-20	a7cbcf338bce632eeb1d94a010707449	0
TARA_N000000147	TV9_885	TARA_050_SRF_5-20	deb2a198341ff3dcaf8e594767503905	0
TARA_N000000217	TV9_584	TARA_051_DCM_0.8-5	f2f8b6bc0f4f3b6be690e0bd0f740a20	0
TARA_N000000217	TV9_584	TARA_051_DCM_0.8-5	53cf4eb045f0a758fc188f13fcd54504	0
TARA_N000000217	TV9_584	TARA_051_DCM_0.8-5	b61a7b36be9517d26828b362d8e147e1	2
TARA_N000000217	TV9_584	TARA_051_DCM_0.8-5	a7cbcf338bce632eeb1d94a010707449	4
TARA_N000000217	TV9_584	TARA_051_DCM_0.8-5	deb2a198341ff3dcaf8e594767503905	0
TARA_N000000193	TV9_586	TARA_051_DCM_180-2000	f2f8b6bc0f4f3b6be690e0bd0f740a20	0
TARA_N000000193	TV9_586	TARA_051_DCM_180-2000	53cf4eb045f0a758fc188f13fcd54504	0
TARA_N000000193	TV9_586	TARA_051_DCM_180-2000	b61a7b36be9517d26828b362d8e147e1	0
TARA_N000000193	TV9_586	TARA_051_DCM_180-2000	a7cbcf338bce632eeb1d94a010707449	0
TARA_N000000193	TV9_586	TARA_051_DCM_180-2000	deb2a198341ff3dcaf8e594767503905	0
TARA_N000000200	TV9_585	TARA_051_DCM_20-180	f2f8b6bc0f4f3b6be690e0bd0f740a20	29
TARA_N000000200	TV9_585	TARA_051_DCM_20-180	53cf4eb045f0a758fc188f13fcd54504	0
TARA_N000000200	TV9_585	TARA_051_DCM_20-180	b61a7b36be9517d26828b362d8e147e1	1
TARA_N000000200	TV9_585	TARA_051_DCM_20-180	a7cbcf338bce632eeb1d94a010707449	1
TARA_N000000200	TV9_585	TARA_051_DCM_20-180	deb2a198341ff3dcaf8e594767503905	0
TARA_N000000205	TV9_886	TARA_051_DCM_5-20	f2f8b6bc0f4f3b6be690e0bd0f740a20	8
TARA_N000000205	TV9_886	TARA_051_DCM_5-20	53cf4eb045f0a758fc188f13fcd54504	0
TARA_N000000205	TV9_886	TARA_051_DCM_5-20	b61a7b36be9517d26828b362d8e147e1	1
TARA_N000000205	TV9_886	TARA_051_DCM_5-20	a7cbcf338bce632eeb1d94a010707449	0
TARA_N000000205	TV9_886	TARA_051_DCM_5-20	deb2a198341ff3dcaf8e594767503905	0
TARA_N000000215	TV9_587	TARA_051_SRF_0.8-5	f2f8b6bc0f4f3b6be690e0bd0f740a20	0
TARA_0	TV9_905	TARA_051_SRF_0.8-5	f2f8b6bc0f4f3b6be690e0bd0f740a20	0
TARA_N000000215	TV9_587	TARA_051_SRF_0.8-5	53cf4eb045f0a758fc188f13fcd54504	0
TARA_0	TV9_905	TARA_051_SRF_0.8-5	53cf4eb045f0a758fc188f13fcd54504	0
TARA_N000000215	TV9_587	TARA_051_SRF_0.8-5	b61a7b36be9517d26828b362d8e147e1	1
TARA_0	TV9_905	TARA_051_SRF_0.8-5	b61a7b36be9517d26828b362d8e147e1	21
TARA_N000000215	TV9_587	TARA_051_SRF_0.8-5	a7cbcf338bce632eeb1d94a010707449	0
TARA_0	TV9_905	TARA_051_SRF_0.8-5	a7cbcf338bce632eeb1d94a010707449	1
TARA_N000000215	TV9_587	TARA_051_SRF_0.8-5	deb2a198341ff3dcaf8e594767503905	0
TARA_0	TV9_905	TARA_051_SRF_0.8-5	deb2a198341ff3dcaf8e594767503905	0
TARA_N000000189	TV9_589	TARA_051_SRF_180-2000	f2f8b6bc0f4f3b6be690e0bd0f740a20	0
TARA_N000000189	TV9_589	TARA_051_SRF_180-2000	53cf4eb045f0a758fc188f13fcd54504	0
TARA_N000000189	TV9_589	TARA_051_SRF_180-2000	b61a7b36be9517d26828b362d8e147e1	0
TARA_N000000189	TV9_589	TARA_051_SRF_180-2000	a7cbcf338bce632eeb1d94a010707449	0
TARA_N000000189	TV9_589	TARA_051_SRF_180-2000	deb2a198341ff3dcaf8e594767503905	0
TARA_N000000196	TV9_588	TARA_051_SRF_20-180	f2f8b6bc0f4f3b6be690e0bd0f740a20	0
TARA_N000000196	TV9_588	TARA_051_SRF_20-180	53cf4eb045f0a758fc188f13fcd54504	0
TARA_N000000196	TV9_588	TARA_051_SRF_20-180	b61a7b36be9517d26828b362d8e147e1	0
TARA_N000000196	TV9_588	TARA_051_SRF_20-180	a7cbcf338bce632eeb1d94a010707449	6
TARA_N000000196	TV9_588	TARA_051_SRF_20-180	deb2a198341ff3dcaf8e594767503905	0
TARA_N000000184	TV9_590	TARA_051_SRF_5-20	f2f8b6bc0f4f3b6be690e0bd0f740a20	0
TARA_0	TV9_906	TARA_051_SRF_5-20	f2f8b6bc0f4f3b6be690e0bd0f740a20	0
TARA_N000000184	TV9_590	TARA_051_SRF_5-20	53cf4eb045f0a758fc188f13fcd54504	0
TARA_0	TV9_906	TARA_051_SRF_5-20	53cf4eb045f0a758fc188f13fcd54504	0
TARA_N000000184	TV9_590	TARA_051_SRF_5-20	b61a7b36be9517d26828b362d8e147e1	31
TARA_0	TV9_906	TARA_051_SRF_5-20	b61a7b36be9517d26828b362d8e147e1	57
TARA_N000000184	TV9_590	TARA_051_SRF_5-20	a7cbcf338bce632eeb1d94a010707449	41
TARA_0	TV9_906	TARA_051_SRF_5-20	a7cbcf338bce632eeb1d94a010707449	124
TARA_N000000184	TV9_590	TARA_051_SRF_5-20	deb2a198341ff3dcaf8e594767503905	0
TARA_0	TV9_906	TARA_051_SRF_5-20	deb2a198341ff3dcaf8e594767503905	0
TARA_N000000600	TV9_60	TARA_052_DCM_0.8-5	f2f8b6bc0f4f3b6be690e0bd0f740a20	2
TARA_N000000600	TV9_60	TARA_052_DCM_0.8-5	53cf4eb045f0a758fc188f13fcd54504	0
TARA_N000000600	TV9_60	TARA_052_DCM_0.8-5	b61a7b36be9517d26828b362d8e147e1	26
TARA_N000000600	TV9_60	TARA_052_DCM_0.8-5	a7cbcf338bce632eeb1d94a010707449	131
TARA_N000000600	TV9_60	TARA_052_DCM_0.8-5	deb2a198341ff3dcaf8e594767503905	0
TARA_N000000585	TV9_58	TARA_052_DCM_180-2000	f2f8b6bc0f4f3b6be690e0bd0f740a20	18
TARA_N000000585	TV9_58	TARA_052_DCM_180-2000	53cf4eb045f0a758fc188f13fcd54504	0
TARA_N000000585	TV9_58	TARA_052_DCM_180-2000	b61a7b36be9517d26828b362d8e147e1	4
TARA_N000000585	TV9_58	TARA_052_DCM_180-2000	a7cbcf338bce632eeb1d94a010707449	1
TARA_N000000585	TV9_58	TARA_052_DCM_180-2000	deb2a198341ff3dcaf8e594767503905	0
TARA_N000000593	TV9_61	TARA_052_DCM_20-180	f2f8b6bc0f4f3b6be690e0bd0f740a20	818
TARA_N000000593	TV9_61	TARA_052_DCM_20-180	53cf4eb045f0a758fc188f13fcd54504	2
TARA_N000000593	TV9_61	TARA_052_DCM_20-180	b61a7b36be9517d26828b362d8e147e1	31
TARA_N000000593	TV9_61	TARA_052_DCM_20-180	a7cbcf338bce632eeb1d94a010707449	27
TARA_N000000593	TV9_61	TARA_052_DCM_20-180	deb2a198341ff3dcaf8e594767503905	0
TARA_N000000596	TV9_59	TARA_052_DCM_5-20	f2f8b6bc0f4f3b6be690e0bd0f740a20	1599
TARA_N000000596	TV9_59	TARA_052_DCM_5-20	53cf4eb045f0a758fc188f13fcd54504	1
TARA_N000000596	TV9_59	TARA_052_DCM_5-20	b61a7b36be9517d26828b362d8e147e1	0
TARA_N000000596	TV9_59	TARA_052_DCM_5-20	a7cbcf338bce632eeb1d94a010707449	0
TARA_N000000596	TV9_59	TARA_052_DCM_5-20	deb2a198341ff3dcaf8e594767503905	0
TARA_N000000598	TV9_56	TARA_052_SRF_0.8-5	f2f8b6bc0f4f3b6be690e0bd0f740a20	0
TARA_N000000598	TV9_56	TARA_052_SRF_0.8-5	53cf4eb045f0a758fc188f13fcd54504	0
TARA_N000000598	TV9_56	TARA_052_SRF_0.8-5	b61a7b36be9517d26828b362d8e147e1	19
TARA_N000000598	TV9_56	TARA_052_SRF_0.8-5	a7cbcf338bce632eeb1d94a010707449	0
TARA_N000000598	TV9_56	TARA_052_SRF_0.8-5	deb2a198341ff3dcaf8e594767503905	7
TARA_N000000581	TV9_54	TARA_052_SRF_180-2000	f2f8b6bc0f4f3b6be690e0bd0f740a20	0
TARA_N000000581	TV9_54	TARA_052_SRF_180-2000	53cf4eb045f0a758fc188f13fcd54504	0
TARA_N000000581	TV9_54	TARA_052_SRF_180-2000	b61a7b36be9517d26828b362d8e147e1	0
TARA_N000000581	TV9_54	TARA_052_SRF_180-2000	a7cbcf338bce632eeb1d94a010707449	0
TARA_N000000581	TV9_54	TARA_052_SRF_180-2000	deb2a198341ff3dcaf8e594767503905	0
TARA_N000000589	TV9_57	TARA_052_SRF_20-180	f2f8b6bc0f4f3b6be690e0bd0f740a20	165
TARA_N000000589	TV9_57	TARA_052_SRF_20-180	53cf4eb045f0a758fc188f13fcd54504	1
TARA_N000000589	TV9_57	TARA_052_SRF_20-180	b61a7b36be9517d26828b362d8e147e1	21
TARA_N000000589	TV9_57	TARA_052_SRF_20-180	a7cbcf338bce632eeb1d94a010707449	1
TARA_N000000589	TV9_57	TARA_052_SRF_20-180	deb2a198341ff3dcaf8e594767503905	0
TARA_N000000570	TV9_55	TARA_052_SRF_5-20	f2f8b6bc0f4f3b6be690e0bd0f740a20	7
TARA_N000000570	TV9_55	TARA_052_SRF_5-20	53cf4eb045f0a758fc188f13fcd54504	0
TARA_N000000570	TV9_55	TARA_052_SRF_5-20	b61a7b36be9517d26828b362d8e147e1	0
TARA_N000000570	TV9_55	TARA_052_SRF_5-20	a7cbcf338bce632eeb1d94a010707449	0
TARA_N000000570	TV9_55	TARA_052_SRF_5-20	deb2a198341ff3dcaf8e594767503905	0
TARA_N000000366	TV9_591	TARA_053_SRF_0.8-5	f2f8b6bc0f4f3b6be690e0bd0f740a20	0
TARA_N000000366	TV9_591	TARA_053_SRF_0.8-5	53cf4eb045f0a758fc188f13fcd54504	0
TARA_N000000366	TV9_591	TARA_053_SRF_0.8-5	b61a7b36be9517d26828b362d8e147e1	0
TARA_N000000366	TV9_591	TARA_053_SRF_0.8-5	a7cbcf338bce632eeb1d94a010707449	0
TARA_N000000366	TV9_591	TARA_053_SRF_0.8-5	deb2a198341ff3dcaf8e594767503905	0
TARA_N000000379	TV9_594	TARA_053_SRF_180-2000	f2f8b6bc0f4f3b6be690e0bd0f740a20	0
TARA_N000000379	TV9_594	TARA_053_SRF_180-2000	53cf4eb045f0a758fc188f13fcd54504	0
TARA_N000000379	TV9_594	TARA_053_SRF_180-2000	b61a7b36be9517d26828b362d8e147e1	0
TARA_N000000379	TV9_594	TARA_053_SRF_180-2000	a7cbcf338bce632eeb1d94a010707449	0
TARA_N000000379	TV9_594	TARA_053_SRF_180-2000	deb2a198341ff3dcaf8e594767503905	0
TARA_N000000371	TV9_593	TARA_053_SRF_20-180	f2f8b6bc0f4f3b6be690e0bd0f740a20	0
TARA_N000000371	TV9_593	TARA_053_SRF_20-180	53cf4eb045f0a758fc188f13fcd54504	0
TARA_N000000371	TV9_593	TARA_053_SRF_20-180	b61a7b36be9517d26828b362d8e147e1	0
TARA_N000000371	TV9_593	TARA_053_SRF_20-180	a7cbcf338bce632eeb1d94a010707449	0
TARA_N000000371	TV9_593	TARA_053_SRF_20-180	deb2a198341ff3dcaf8e594767503905	0
TARA_N000000367	TV9_592	TARA_053_SRF_5-20	f2f8b6bc0f4f3b6be690e0bd0f740a20	0
TARA_N000000367	TV9_592	TARA_053_SRF_5-20	53cf4eb045f0a758fc188f13fcd54504	0
TARA_N000000367	TV9_592	TARA_053_SRF_5-20	b61a7b36be9517d26828b362d8e147e1	0
TARA_N000000367	TV9_592	TARA_053_SRF_5-20	a7cbcf338bce632eeb1d94a010707449	0
TARA_N000000367	TV9_592	TARA_053_SRF_5-20	deb2a198341ff3dcaf8e594767503905	0
TARA_N000000544	TV9_595	TARA_054_SRF_0.8-5	f2f8b6bc0f4f3b6be690e0bd0f740a20	0
TARA_N000000544	TV9_595	TARA_054_SRF_0.8-5	53cf4eb045f0a758fc188f13fcd54504	0
TARA_N000000544	TV9_595	TARA_054_SRF_0.8-5	b61a7b36be9517d26828b362d8e147e1	0
TARA_N000000544	TV9_595	TARA_054_SRF_0.8-5	a7cbcf338bce632eeb1d94a010707449	0
TARA_N000000544	TV9_595	TARA_054_SRF_0.8-5	deb2a198341ff3dcaf8e594767503905	0
TARA_N000000383	TV9_598	TARA_054_SRF_180-2000	f2f8b6bc0f4f3b6be690e0bd0f740a20	0
TARA_N000000383	TV9_598	TARA_054_SRF_180-2000	53cf4eb045f0a758fc188f13fcd54504	0
TARA_N000000383	TV9_598	TARA_054_SRF_180-2000	b61a7b36be9517d26828b362d8e147e1	0
TARA_N000000383	TV9_598	TARA_054_SRF_180-2000	a7cbcf338bce632eeb1d94a010707449	0
TARA_N000000383	TV9_598	TARA_054_SRF_180-2000	deb2a198341ff3dcaf8e594767503905	0
TARA_N000000375	TV9_597	TARA_054_SRF_20-180	f2f8b6bc0f4f3b6be690e0bd0f740a20	0
TARA_N000000375	TV9_597	TARA_054_SRF_20-180	53cf4eb045f0a758fc188f13fcd54504	0
TARA_N000000375	TV9_597	TARA_054_SRF_20-180	b61a7b36be9517d26828b362d8e147e1	0
TARA_N000000375	TV9_597	TARA_054_SRF_20-180	a7cbcf338bce632eeb1d94a010707449	2
TARA_N000000375	TV9_597	TARA_054_SRF_20-180	deb2a198341ff3dcaf8e594767503905	0
TARA_N000000562	TV9_596	TARA_054_SRF_5-20	f2f8b6bc0f4f3b6be690e0bd0f740a20	0
TARA_N000000562	TV9_596	TARA_054_SRF_5-20	53cf4eb045f0a758fc188f13fcd54504	0
TARA_N000000562	TV9_596	TARA_054_SRF_5-20	b61a7b36be9517d26828b362d8e147e1	1
TARA_N000000562	TV9_596	TARA_054_SRF_5-20	a7cbcf338bce632eeb1d94a010707449	0
TARA_N000000562	TV9_596	TARA_054_SRF_5-20	deb2a198341ff3dcaf8e594767503905	0
TARA_N000000455	TV9_599	TARA_057_SRF_0.8-5	f2f8b6bc0f4f3b6be690e0bd0f740a20	0
TARA_N000000455	TV9_599	TARA_057_SRF_0.8-5	53cf4eb045f0a758fc188f13fcd54504	0
TARA_N000000455	TV9_599	TARA_057_SRF_0.8-5	b61a7b36be9517d26828b362d8e147e1	4
TARA_N000000455	TV9_599	TARA_057_SRF_0.8-5	a7cbcf338bce632eeb1d94a010707449	0
TARA_N000000455	TV9_599	TARA_057_SRF_0.8-5	deb2a198341ff3dcaf8e594767503905	0
TARA_N000000459	TV9_601	TARA_057_SRF_20-180	f2f8b6bc0f4f3b6be690e0bd0f740a20	4
TARA_N000000459	TV9_601	TARA_057_SRF_20-180	53cf4eb045f0a758fc188f13fcd54504	0
TARA_N000000459	TV9_601	TARA_057_SRF_20-180	b61a7b36be9517d26828b362d8e147e1	18
TARA_N000000459	TV9_601	TARA_057_SRF_20-180	a7cbcf338bce632eeb1d94a010707449	3
TARA_N000000459	TV9_601	TARA_057_SRF_20-180	deb2a198341ff3dcaf8e594767503905	0
TARA_N000000457	TV9_600	TARA_057_SRF_5-20	f2f8b6bc0f4f3b6be690e0bd0f740a20	0
TARA_N000000457	TV9_600	TARA_057_SRF_5-20	53cf4eb045f0a758fc188f13fcd54504	0
TARA_N000000457	TV9_600	TARA_057_SRF_5-20	b61a7b36be9517d26828b362d8e147e1	19
TARA_N000000457	TV9_600	TARA_057_SRF_5-20	a7cbcf338bce632eeb1d94a010707449	2
TARA_N000000457	TV9_600	TARA_057_SRF_5-20	deb2a198341ff3dcaf8e594767503905	0
TARA_N000000419	TV9_602	TARA_058_DCM_0.8-5	f2f8b6bc0f4f3b6be690e0bd0f740a20	0
TARA_N000000419	TV9_602	TARA_058_DCM_0.8-5	53cf4eb045f0a758fc188f13fcd54504	0
TARA_N000000419	TV9_602	TARA_058_DCM_0.8-5	b61a7b36be9517d26828b362d8e147e1	9
TARA_N000000419	TV9_602	TARA_058_DCM_0.8-5	a7cbcf338bce632eeb1d94a010707449	5
TARA_N000000419	TV9_602	TARA_058_DCM_0.8-5	deb2a198341ff3dcaf8e594767503905	0
TARA_N000000433	TV9_605	TARA_058_DCM_180-2000	f2f8b6bc0f4f3b6be690e0bd0f740a20	0
TARA_N000000433	TV9_605	TARA_058_DCM_180-2000	53cf4eb045f0a758fc188f13fcd54504	0
TARA_N000000433	TV9_605	TARA_058_DCM_180-2000	b61a7b36be9517d26828b362d8e147e1	0
TARA_N000000433	TV9_605	TARA_058_DCM_180-2000	a7cbcf338bce632eeb1d94a010707449	0
TARA_N000000433	TV9_605	TARA_058_DCM_180-2000	deb2a198341ff3dcaf8e594767503905	0
TARA_N000000429	TV9_604	TARA_058_DCM_20-180	f2f8b6bc0f4f3b6be690e0bd0f740a20	55
TARA_N000000429	TV9_604	TARA_058_DCM_20-180	53cf4eb045f0a758fc188f13fcd54504	0
TARA_N000000429	TV9_604	TARA_058_DCM_20-180	b61a7b36be9517d26828b362d8e147e1	33
TARA_N000000429	TV9_604	TARA_058_DCM_20-180	a7cbcf338bce632eeb1d94a010707449	21
TARA_N000000429	TV9_604	TARA_058_DCM_20-180	deb2a198341ff3dcaf8e594767503905	0
TARA_N000000423	TV9_603	TARA_058_DCM_5-20	f2f8b6bc0f4f3b6be690e0bd0f740a20	11
TARA_N000000423	TV9_603	TARA_058_DCM_5-20	53cf4eb045f0a758fc188f13fcd54504	0
TARA_N000000423	TV9_603	TARA_058_DCM_5-20	b61a7b36be9517d26828b362d8e147e1	6
TARA_N000000423	TV9_603	TARA_058_DCM_5-20	a7cbcf338bce632eeb1d94a010707449	0
TARA_N000000423	TV9_603	TARA_058_DCM_5-20	deb2a198341ff3dcaf8e594767503905	0
TARA_N000000469	TV9_606	TARA_058_SRF_0.8-5	f2f8b6bc0f4f3b6be690e0bd0f740a20	0
TARA_N000000469	TV9_606	TARA_058_SRF_0.8-5	53cf4eb045f0a758fc188f13fcd54504	0
TARA_N000000469	TV9_606	TARA_058_SRF_0.8-5	b61a7b36be9517d26828b362d8e147e1	6
TARA_N000000469	TV9_606	TARA_058_SRF_0.8-5	a7cbcf338bce632eeb1d94a010707449	1
TARA_N000000469	TV9_606	TARA_058_SRF_0.8-5	deb2a198341ff3dcaf8e594767503905	0
TARA_N000000437	TV9_609	TARA_058_SRF_180-2000	f2f8b6bc0f4f3b6be690e0bd0f740a20	0
TARA_N000000437	TV9_609	TARA_058_SRF_180-2000	53cf4eb045f0a758fc188f13fcd54504	0
TARA_N000000437	TV9_609	TARA_058_SRF_180-2000	b61a7b36be9517d26828b362d8e147e1	0
TARA_N000000437	TV9_609	TARA_058_SRF_180-2000	a7cbcf338bce632eeb1d94a010707449	0
TARA_N000000437	TV9_609	TARA_058_SRF_180-2000	deb2a198341ff3dcaf8e594767503905	0
TARA_N000000425	TV9_608	TARA_058_SRF_20-180	f2f8b6bc0f4f3b6be690e0bd0f740a20	7
TARA_N000000425	TV9_608	TARA_058_SRF_20-180	53cf4eb045f0a758fc188f13fcd54504	0
TARA_N000000425	TV9_608	TARA_058_SRF_20-180	b61a7b36be9517d26828b362d8e147e1	6
TARA_N000000425	TV9_608	TARA_058_SRF_20-180	a7cbcf338bce632eeb1d94a010707449	4
TARA_N000000425	TV9_608	TARA_058_SRF_20-180	deb2a198341ff3dcaf8e594767503905	0
TARA_N000000442	TV9_607	TARA_058_SRF_5-20	f2f8b6bc0f4f3b6be690e0bd0f740a20	2
TARA_N000000442	TV9_607	TARA_058_SRF_5-20	53cf4eb045f0a758fc188f13fcd54504	0
TARA_N000000442	TV9_607	TARA_058_SRF_5-20	b61a7b36be9517d26828b362d8e147e1	25
TARA_N000000442	TV9_607	TARA_058_SRF_5-20	a7cbcf338bce632eeb1d94a010707449	15
TARA_N000000442	TV9_607	TARA_058_SRF_5-20	deb2a198341ff3dcaf8e594767503905	0
TARA_N000000483	TV9_616	TARA_062_SRF_0.8-5	f2f8b6bc0f4f3b6be690e0bd0f740a20	0
TARA_N000000483	TV9_616	TARA_062_SRF_0.8-5	53cf4eb045f0a758fc188f13fcd54504	0
TARA_N000000483	TV9_616	TARA_062_SRF_0.8-5	b61a7b36be9517d26828b362d8e147e1	3
TARA_N000000483	TV9_616	TARA_062_SRF_0.8-5	a7cbcf338bce632eeb1d94a010707449	0
TARA_N000000483	TV9_616	TARA_062_SRF_0.8-5	deb2a198341ff3dcaf8e594767503905	0
TARA_N000000491	TV9_619	TARA_062_SRF_180-2000	f2f8b6bc0f4f3b6be690e0bd0f740a20	0
TARA_N000000491	TV9_619	TARA_062_SRF_180-2000	53cf4eb045f0a758fc188f13fcd54504	0
TARA_N000000491	TV9_619	TARA_062_SRF_180-2000	b61a7b36be9517d26828b362d8e147e1	0
TARA_N000000491	TV9_619	TARA_062_SRF_180-2000	a7cbcf338bce632eeb1d94a010707449	0
TARA_N000000491	TV9_619	TARA_062_SRF_180-2000	deb2a198341ff3dcaf8e594767503905	0
TARA_N000000487	TV9_618	TARA_062_SRF_20-180	f2f8b6bc0f4f3b6be690e0bd0f740a20	4
TARA_N000000487	TV9_618	TARA_062_SRF_20-180	53cf4eb045f0a758fc188f13fcd54504	0
TARA_N000000487	TV9_618	TARA_062_SRF_20-180	b61a7b36be9517d26828b362d8e147e1	7
TARA_N000000487	TV9_618	TARA_062_SRF_20-180	a7cbcf338bce632eeb1d94a010707449	2
TARA_N000000487	TV9_618	TARA_062_SRF_20-180	deb2a198341ff3dcaf8e594767503905	0
TARA_N000000485	TV9_617	TARA_062_SRF_5-20	f2f8b6bc0f4f3b6be690e0bd0f740a20	0
TARA_N000000485	TV9_617	TARA_062_SRF_5-20	53cf4eb045f0a758fc188f13fcd54504	0
TARA_N000000485	TV9_617	TARA_062_SRF_5-20	b61a7b36be9517d26828b362d8e147e1	5
TARA_N000000485	TV9_617	TARA_062_SRF_5-20	a7cbcf338bce632eeb1d94a010707449	0
TARA_N000000485	TV9_617	TARA_062_SRF_5-20	deb2a198341ff3dcaf8e594767503905	0
TARA_N000000524	TV9_52	TARA_064_DCM_0.8-5	f2f8b6bc0f4f3b6be690e0bd0f740a20	1
TARA_N000000524	TV9_52	TARA_064_DCM_0.8-5	53cf4eb045f0a758fc188f13fcd54504	0
TARA_N000000524	TV9_52	TARA_064_DCM_0.8-5	b61a7b36be9517d26828b362d8e147e1	33
TARA_N000000524	TV9_52	TARA_064_DCM_0.8-5	a7cbcf338bce632eeb1d94a010707449	16
TARA_N000000524	TV9_52	TARA_064_DCM_0.8-5	deb2a198341ff3dcaf8e594767503905	16
TARA_N000000925	TV9_51	TARA_064_DCM_180-2000	f2f8b6bc0f4f3b6be690e0bd0f740a20	0
TARA_N000000925	TV9_51	TARA_064_DCM_180-2000	53cf4eb045f0a758fc188f13fcd54504	0
TARA_N000000925	TV9_51	TARA_064_DCM_180-2000	b61a7b36be9517d26828b362d8e147e1	0
TARA_N000000925	TV9_51	TARA_064_DCM_180-2000	a7cbcf338bce632eeb1d94a010707449	0
TARA_N000000925	TV9_51	TARA_064_DCM_180-2000	deb2a198341ff3dcaf8e594767503905	1
TARA_N000000535	TV9_53	TARA_064_DCM_20-180	f2f8b6bc0f4f3b6be690e0bd0f740a20	95
TARA_N000000535	TV9_53	TARA_064_DCM_20-180	53cf4eb045f0a758fc188f13fcd54504	0
TARA_N000000535	TV9_53	TARA_064_DCM_20-180	b61a7b36be9517d26828b362d8e147e1	180
TARA_N000000535	TV9_53	TARA_064_DCM_20-180	a7cbcf338bce632eeb1d94a010707449	13
TARA_N000000535	TV9_53	TARA_064_DCM_20-180	deb2a198341ff3dcaf8e594767503905	35
TARA_N000000532	TV9_318	TARA_064_DCM_5-20	f2f8b6bc0f4f3b6be690e0bd0f740a20	0
TARA_N000000532	TV9_318	TARA_064_DCM_5-20	53cf4eb045f0a758fc188f13fcd54504	0
TARA_N000000532	TV9_318	TARA_064_DCM_5-20	b61a7b36be9517d26828b362d8e147e1	42
TARA_N000000532	TV9_318	TARA_064_DCM_5-20	a7cbcf338bce632eeb1d94a010707449	32
TARA_N000000532	TV9_318	TARA_064_DCM_5-20	deb2a198341ff3dcaf8e594767503905	0
TARA_N000000931	TV9_319	TARA_064_MES_0.8-180	f2f8b6bc0f4f3b6be690e0bd0f740a20	0
TARA_N000000931	TV9_319	TARA_064_MES_0.8-180	53cf4eb045f0a758fc188f13fcd54504	0
TARA_N000000931	TV9_319	TARA_064_MES_0.8-180	b61a7b36be9517d26828b362d8e147e1	0
TARA_N000000931	TV9_319	TARA_064_MES_0.8-180	a7cbcf338bce632eeb1d94a010707449	0
TARA_N000000931	TV9_319	TARA_064_MES_0.8-180	deb2a198341ff3dcaf8e594767503905	0
TARA_N000000522	TV9_49	TARA_064_SRF_0.8-5	f2f8b6bc0f4f3b6be690e0bd0f740a20	1
TARA_N000000522	TV9_49	TARA_064_SRF_0.8-5	53cf4eb045f0a758fc188f13fcd54504	0
TARA_N000000522	TV9_49	TARA_064_SRF_0.8-5	b61a7b36be9517d26828b362d8e147e1	110
TARA_N000000522	TV9_49	TARA_064_SRF_0.8-5	a7cbcf338bce632eeb1d94a010707449	20
TARA_N000000522	TV9_49	TARA_064_SRF_0.8-5	deb2a198341ff3dcaf8e594767503905	48
TARA_N000000539	TV9_47	TARA_064_SRF_180-2000	f2f8b6bc0f4f3b6be690e0bd0f740a20	0
TARA_N000000539	TV9_47	TARA_064_SRF_180-2000	53cf4eb045f0a758fc188f13fcd54504	0
TARA_N000000539	TV9_47	TARA_064_SRF_180-2000	b61a7b36be9517d26828b362d8e147e1	1
TARA_N000000539	TV9_47	TARA_064_SRF_180-2000	a7cbcf338bce632eeb1d94a010707449	1
TARA_N000000539	TV9_47	TARA_064_SRF_180-2000	deb2a198341ff3dcaf8e594767503905	0
TARA_N000000526	TV9_50	TARA_064_SRF_20-180	f2f8b6bc0f4f3b6be690e0bd0f740a20	82
TARA_N000000526	TV9_50	TARA_064_SRF_20-180	53cf4eb045f0a758fc188f13fcd54504	0
TARA_N000000526	TV9_50	TARA_064_SRF_20-180	b61a7b36be9517d26828b362d8e147e1	273
TARA_N000000526	TV9_50	TARA_064_SRF_20-180	a7cbcf338bce632eeb1d94a010707449	14
TARA_N000000526	TV9_50	TARA_064_SRF_20-180	deb2a198341ff3dcaf8e594767503905	85
TARA_N000000928	TV9_48	TARA_064_SRF_5-20	f2f8b6bc0f4f3b6be690e0bd0f740a20	23
TARA_N000000928	TV9_48	TARA_064_SRF_5-20	53cf4eb045f0a758fc188f13fcd54504	0
TARA_N000000928	TV9_48	TARA_064_SRF_5-20	b61a7b36be9517d26828b362d8e147e1	447
TARA_N000000928	TV9_48	TARA_064_SRF_5-20	a7cbcf338bce632eeb1d94a010707449	175
TARA_N000000928	TV9_48	TARA_064_SRF_5-20	deb2a198341ff3dcaf8e594767503905	332
TARA_N000000961	TV9_161	TARA_065_DCM_0.8-5	f2f8b6bc0f4f3b6be690e0bd0f740a20	23
TARA_N000000961	TV9_161	TARA_065_DCM_0.8-5	53cf4eb045f0a758fc188f13fcd54504	0
TARA_N000000961	TV9_161	TARA_065_DCM_0.8-5	b61a7b36be9517d26828b362d8e147e1	33
TARA_N000000961	TV9_161	TARA_065_DCM_0.8-5	a7cbcf338bce632eeb1d94a010707449	29
TARA_N000000961	TV9_161	TARA_065_DCM_0.8-5	deb2a198341ff3dcaf8e594767503905	2
TARA_N000000965	TV9_160	TARA_065_DCM_5-20	f2f8b6bc0f4f3b6be690e0bd0f740a20	73
TARA_N000000965	TV9_160	TARA_065_DCM_5-20	53cf4eb045f0a758fc188f13fcd54504	0
TARA_N000000965	TV9_160	TARA_065_DCM_5-20	b61a7b36be9517d26828b362d8e147e1	24
TARA_N000000965	TV9_160	TARA_065_DCM_5-20	a7cbcf338bce632eeb1d94a010707449	98
TARA_N000000965	TV9_160	TARA_065_DCM_5-20	deb2a198341ff3dcaf8e594767503905	0
TARA_N000000987	TV9_162	TARA_065_MES_0.8-180	f2f8b6bc0f4f3b6be690e0bd0f740a20	2
TARA_N000000987	TV9_162	TARA_065_MES_0.8-180	53cf4eb045f0a758fc188f13fcd54504	0
TARA_N000000987	TV9_162	TARA_065_MES_0.8-180	b61a7b36be9517d26828b362d8e147e1	0
TARA_N000000987	TV9_162	TARA_065_MES_0.8-180	a7cbcf338bce632eeb1d94a010707449	0
TARA_N000000987	TV9_162	TARA_065_MES_0.8-180	deb2a198341ff3dcaf8e594767503905	0
TARA_N000000959	TV9_158	TARA_065_SRF_0.8-5	f2f8b6bc0f4f3b6be690e0bd0f740a20	1
TARA_N000000959	TV9_158	TARA_065_SRF_0.8-5	53cf4eb045f0a758fc188f13fcd54504	0
TARA_N000000959	TV9_158	TARA_065_SRF_0.8-5	b61a7b36be9517d26828b362d8e147e1	4
TARA_N000000959	TV9_158	TARA_065_SRF_0.8-5	a7cbcf338bce632eeb1d94a010707449	1
TARA_N000000959	TV9_158	TARA_065_SRF_0.8-5	deb2a198341ff3dcaf8e594767503905	0
TARA_N000000981	TV9_156	TARA_065_SRF_180-2000	f2f8b6bc0f4f3b6be690e0bd0f740a20	1
TARA_N000000981	TV9_156	TARA_065_SRF_180-2000	53cf4eb045f0a758fc188f13fcd54504	0
TARA_N000000981	TV9_156	TARA_065_SRF_180-2000	b61a7b36be9517d26828b362d8e147e1	0
TARA_N000000981	TV9_156	TARA_065_SRF_180-2000	a7cbcf338bce632eeb1d94a010707449	0
TARA_N000000981	TV9_156	TARA_065_SRF_180-2000	deb2a198341ff3dcaf8e594767503905	0
TARA_N000000968	TV9_159	TARA_065_SRF_20-180	f2f8b6bc0f4f3b6be690e0bd0f740a20	446
TARA_N000000968	TV9_159	TARA_065_SRF_20-180	53cf4eb045f0a758fc188f13fcd54504	1
TARA_N000000968	TV9_159	TARA_065_SRF_20-180	b61a7b36be9517d26828b362d8e147e1	102
TARA_N000000968	TV9_159	TARA_065_SRF_20-180	a7cbcf338bce632eeb1d94a010707449	21
TARA_N000000968	TV9_159	TARA_065_SRF_20-180	deb2a198341ff3dcaf8e594767503905	10
TARA_N000000963	TV9_157	TARA_065_SRF_5-20	f2f8b6bc0f4f3b6be690e0bd0f740a20	198
TARA_N000000963	TV9_157	TARA_065_SRF_5-20	53cf4eb045f0a758fc188f13fcd54504	0
TARA_N000000963	TV9_157	TARA_065_SRF_5-20	b61a7b36be9517d26828b362d8e147e1	4
TARA_N000000963	TV9_157	TARA_065_SRF_5-20	a7cbcf338bce632eeb1d94a010707449	8
TARA_N000000963	TV9_157	TARA_065_SRF_5-20	deb2a198341ff3dcaf8e594767503905	0
TARA_N000000807	TV9_155	TARA_066_DCM_0.8-5	f2f8b6bc0f4f3b6be690e0bd0f740a20	624
TARA_N000000807	TV9_155	TARA_066_DCM_0.8-5	53cf4eb045f0a758fc188f13fcd54504	0
TARA_N000000807	TV9_155	TARA_066_DCM_0.8-5	b61a7b36be9517d26828b362d8e147e1	191
TARA_N000000807	TV9_155	TARA_066_DCM_0.8-5	a7cbcf338bce632eeb1d94a010707449	788
TARA_N000000807	TV9_155	TARA_066_DCM_0.8-5	deb2a198341ff3dcaf8e594767503905	135
TARA_N000000791	TV9_154	TARA_066_DCM_5-20	f2f8b6bc0f4f3b6be690e0bd0f740a20	18
TARA_N000000791	TV9_154	TARA_066_DCM_5-20	53cf4eb045f0a758fc188f13fcd54504	0
TARA_N000000791	TV9_154	TARA_066_DCM_5-20	b61a7b36be9517d26828b362d8e147e1	1
TARA_N000000791	TV9_154	TARA_066_DCM_5-20	a7cbcf338bce632eeb1d94a010707449	36
TARA_N000000791	TV9_154	TARA_066_DCM_5-20	deb2a198341ff3dcaf8e594767503905	0
TARA_N000000805	TV9_152	TARA_066_SRF_0.8-5	f2f8b6bc0f4f3b6be690e0bd0f740a20	63
TARA_N000000805	TV9_152	TARA_066_SRF_0.8-5	53cf4eb045f0a758fc188f13fcd54504	0
TARA_N000000805	TV9_152	TARA_066_SRF_0.8-5	b61a7b36be9517d26828b362d8e147e1	19
TARA_N000000805	TV9_152	TARA_066_SRF_0.8-5	a7cbcf338bce632eeb1d94a010707449	176
TARA_N000000805	TV9_152	TARA_066_SRF_0.8-5	deb2a198341ff3dcaf8e594767503905	19
TARA_N000000790	TV9_150	TARA_066_SRF_180-2000	f2f8b6bc0f4f3b6be690e0bd0f740a20	381
TARA_N000000790	TV9_150	TARA_066_SRF_180-2000	53cf4eb045f0a758fc188f13fcd54504	0
TARA_N000000790	TV9_150	TARA_066_SRF_180-2000	b61a7b36be9517d26828b362d8e147e1	20
TARA_N000000790	TV9_150	TARA_066_SRF_180-2000	a7cbcf338bce632eeb1d94a010707449	183
TARA_N000000790	TV9_150	TARA_066_SRF_180-2000	deb2a198341ff3dcaf8e594767503905	25
TARA_N000000793	TV9_153	TARA_066_SRF_20-180	f2f8b6bc0f4f3b6be690e0bd0f740a20	17042
TARA_N000000793	TV9_153	TARA_066_SRF_20-180	53cf4eb045f0a758fc188f13fcd54504	40
TARA_N000000793	TV9_153	TARA_066_SRF_20-180	b61a7b36be9517d26828b362d8e147e1	1072
TARA_N000000793	TV9_153	TARA_066_SRF_20-180	a7cbcf338bce632eeb1d94a010707449	7916
TARA_N000000793	TV9_153	TARA_066_SRF_20-180	deb2a198341ff3dcaf8e594767503905	1012
TARA_N000000809	TV9_151	TARA_066_SRF_5-20	f2f8b6bc0f4f3b6be690e0bd0f740a20	1612
TARA_N000000809	TV9_151	TARA_066_SRF_5-20	53cf4eb045f0a758fc188f13fcd54504	1
TARA_N000000809	TV9_151	TARA_066_SRF_5-20	b61a7b36be9517d26828b362d8e147e1	0
TARA_N000000809	TV9_151	TARA_066_SRF_5-20	a7cbcf338bce632eeb1d94a010707449	108
TARA_N000000809	TV9_151	TARA_066_SRF_5-20	deb2a198341ff3dcaf8e594767503905	0
TARA_N000000759	TV9_44	TARA_067_SRF_0.8->	f2f8b6bc0f4f3b6be690e0bd0f740a20	5
TARA_N000000759	TV9_44	TARA_067_SRF_0.8->	53cf4eb045f0a758fc188f13fcd54504	0
TARA_N000000759	TV9_44	TARA_067_SRF_0.8->	b61a7b36be9517d26828b362d8e147e1	0
TARA_N000000759	TV9_44	TARA_067_SRF_0.8->	a7cbcf338bce632eeb1d94a010707449	12473
TARA_N000000759	TV9_44	TARA_067_SRF_0.8->	deb2a198341ff3dcaf8e594767503905	0
TARA_N000000756	TV9_45	TARA_067_SRF_0.8-5	f2f8b6bc0f4f3b6be690e0bd0f740a20	0
TARA_N000000756	TV9_45	TARA_067_SRF_0.8-5	53cf4eb045f0a758fc188f13fcd54504	0
TARA_N000000756	TV9_45	TARA_067_SRF_0.8-5	b61a7b36be9517d26828b362d8e147e1	0
TARA_N000000756	TV9_45	TARA_067_SRF_0.8-5	a7cbcf338bce632eeb1d94a010707449	2983
TARA_N000000756	TV9_45	TARA_067_SRF_0.8-5	deb2a198341ff3dcaf8e594767503905	0
TARA_N000000750	TV9_42	TARA_067_SRF_180-2000	f2f8b6bc0f4f3b6be690e0bd0f740a20	0
TARA_N000000750	TV9_42	TARA_067_SRF_180-2000	53cf4eb045f0a758fc188f13fcd54504	0
TARA_N000000750	TV9_42	TARA_067_SRF_180-2000	b61a7b36be9517d26828b362d8e147e1	0
TARA_N000000750	TV9_42	TARA_067_SRF_180-2000	a7cbcf338bce632eeb1d94a010707449	55
TARA_N000000750	TV9_42	TARA_067_SRF_180-2000	deb2a198341ff3dcaf8e594767503905	0
TARA_N000000746	TV9_46	TARA_067_SRF_20-180	f2f8b6bc0f4f3b6be690e0bd0f740a20	15
TARA_N000000746	TV9_46	TARA_067_SRF_20-180	53cf4eb045f0a758fc188f13fcd54504	0
TARA_N000000746	TV9_46	TARA_067_SRF_20-180	b61a7b36be9517d26828b362d8e147e1	0
TARA_N000000746	TV9_46	TARA_067_SRF_20-180	a7cbcf338bce632eeb1d94a010707449	61
TARA_N000000746	TV9_46	TARA_067_SRF_20-180	deb2a198341ff3dcaf8e594767503905	0
TARA_N000000742	TV9_43	TARA_067_SRF_5-20	f2f8b6bc0f4f3b6be690e0bd0f740a20	268
TARA_N000000742	TV9_43	TARA_067_SRF_5-20	53cf4eb045f0a758fc188f13fcd54504	2
TARA_N000000742	TV9_43	TARA_067_SRF_5-20	b61a7b36be9517d26828b362d8e147e1	0
TARA_N000000742	TV9_43	TARA_067_SRF_5-20	a7cbcf338bce632eeb1d94a010707449	5631
TARA_N000000742	TV9_43	TARA_067_SRF_5-20	deb2a198341ff3dcaf8e594767503905	0
TARA_N000000720	TV9_147	TARA_068_DCM_0.8->	f2f8b6bc0f4f3b6be690e0bd0f740a20	9
TARA_N000000720	TV9_147	TARA_068_DCM_0.8->	53cf4eb045f0a758fc188f13fcd54504	0
TARA_N000000720	TV9_147	TARA_068_DCM_0.8->	b61a7b36be9517d26828b362d8e147e1	27
TARA_N000000720	TV9_147	TARA_068_DCM_0.8->	a7cbcf338bce632eeb1d94a010707449	62
TARA_N000000720	TV9_147	TARA_068_DCM_0.8->	deb2a198341ff3dcaf8e594767503905	130
TARA_N000000728	TV9_620	TARA_068_DCM_0.8-5	f2f8b6bc0f4f3b6be690e0bd0f740a20	0
TARA_N000000728	TV9_620	TARA_068_DCM_0.8-5	53cf4eb045f0a758fc188f13fcd54504	0
TARA_N000000728	TV9_620	TARA_068_DCM_0.8-5	b61a7b36be9517d26828b362d8e147e1	41
TARA_N000000728	TV9_620	TARA_068_DCM_0.8-5	a7cbcf338bce632eeb1d94a010707449	191
TARA_N000000728	TV9_620	TARA_068_DCM_0.8-5	deb2a198341ff3dcaf8e594767503905	277
TARA_N000000711	TV9_145	TARA_068_DCM_180-2000	f2f8b6bc0f4f3b6be690e0bd0f740a20	1
TARA_N000000711	TV9_145	TARA_068_DCM_180-2000	53cf4eb045f0a758fc188f13fcd54504	0
TARA_N000000711	TV9_145	TARA_068_DCM_180-2000	b61a7b36be9517d26828b362d8e147e1	0
TARA_N000000711	TV9_145	TARA_068_DCM_180-2000	a7cbcf338bce632eeb1d94a010707449	0
TARA_N000000711	TV9_145	TARA_068_DCM_180-2000	deb2a198341ff3dcaf8e594767503905	0
TARA_N000000703	TV9_146	TARA_068_DCM_5-20	f2f8b6bc0f4f3b6be690e0bd0f740a20	153
TARA_N000000703	TV9_146	TARA_068_DCM_5-20	53cf4eb045f0a758fc188f13fcd54504	0
TARA_N000000703	TV9_146	TARA_068_DCM_5-20	b61a7b36be9517d26828b362d8e147e1	26
TARA_N000000703	TV9_146	TARA_068_DCM_5-20	a7cbcf338bce632eeb1d94a010707449	17
TARA_N000000703	TV9_146	TARA_068_DCM_5-20	deb2a198341ff3dcaf8e594767503905	199
TARA_N000000713	TV9_148	TARA_068_MES_0.8-3	f2f8b6bc0f4f3b6be690e0bd0f740a20	3
TARA_N000000713	TV9_148	TARA_068_MES_0.8-3	53cf4eb045f0a758fc188f13fcd54504	0
TARA_N000000713	TV9_148	TARA_068_MES_0.8-3	b61a7b36be9517d26828b362d8e147e1	0
TARA_N000000713	TV9_148	TARA_068_MES_0.8-3	a7cbcf338bce632eeb1d94a010707449	2
TARA_N000000713	TV9_148	TARA_068_MES_0.8-3	deb2a198341ff3dcaf8e594767503905	0
TARA_N000000714	TV9_149	TARA_068_MES_3->	f2f8b6bc0f4f3b6be690e0bd0f740a20	5
TARA_N000000714	TV9_149	TARA_068_MES_3->	53cf4eb045f0a758fc188f13fcd54504	0
TARA_N000000714	TV9_149	TARA_068_MES_3->	b61a7b36be9517d26828b362d8e147e1	0
TARA_N000000714	TV9_149	TARA_068_MES_3->	a7cbcf338bce632eeb1d94a010707449	10
TARA_N000000714	TV9_149	TARA_068_MES_3->	deb2a198341ff3dcaf8e594767503905	0
TARA_N000000718	TV9_321	TARA_068_SRF_0.8->	f2f8b6bc0f4f3b6be690e0bd0f740a20	4
TARA_N000000718	TV9_321	TARA_068_SRF_0.8->	53cf4eb045f0a758fc188f13fcd54504	0
TARA_N000000718	TV9_321	TARA_068_SRF_0.8->	b61a7b36be9517d26828b362d8e147e1	0
TARA_N000000718	TV9_321	TARA_068_SRF_0.8->	a7cbcf338bce632eeb1d94a010707449	1
TARA_N000000718	TV9_321	TARA_068_SRF_0.8->	deb2a198341ff3dcaf8e594767503905	0
TARA_N000000722	TV9_143	TARA_068_SRF_0.8-5	f2f8b6bc0f4f3b6be690e0bd0f740a20	4
TARA_N000000722	TV9_143	TARA_068_SRF_0.8-5	53cf4eb045f0a758fc188f13fcd54504	0
TARA_N000000722	TV9_143	TARA_068_SRF_0.8-5	b61a7b36be9517d26828b362d8e147e1	3
TARA_N000000722	TV9_143	TARA_068_SRF_0.8-5	a7cbcf338bce632eeb1d94a010707449	56
TARA_N000000722	TV9_143	TARA_068_SRF_0.8-5	deb2a198341ff3dcaf8e594767503905	41
TARA_N000000709	TV9_320	TARA_068_SRF_180-2000	f2f8b6bc0f4f3b6be690e0bd0f740a20	169
TARA_N000000709	TV9_320	TARA_068_SRF_180-2000	53cf4eb045f0a758fc188f13fcd54504	0
TARA_N000000709	TV9_320	TARA_068_SRF_180-2000	b61a7b36be9517d26828b362d8e147e1	65
TARA_N000000709	TV9_320	TARA_068_SRF_180-2000	a7cbcf338bce632eeb1d94a010707449	398
TARA_N000000709	TV9_320	TARA_068_SRF_180-2000	deb2a198341ff3dcaf8e594767503905	258
TARA_N000000705	TV9_144	TARA_068_SRF_20-180	f2f8b6bc0f4f3b6be690e0bd0f740a20	708
TARA_N000000705	TV9_144	TARA_068_SRF_20-180	53cf4eb045f0a758fc188f13fcd54504	1
TARA_N000000705	TV9_144	TARA_068_SRF_20-180	b61a7b36be9517d26828b362d8e147e1	9
TARA_N000000705	TV9_144	TARA_068_SRF_20-180	a7cbcf338bce632eeb1d94a010707449	96
TARA_N000000705	TV9_144	TARA_068_SRF_20-180	deb2a198341ff3dcaf8e594767503905	6
TARA_N000000701	TV9_258	TARA_068_SRF_5-20	f2f8b6bc0f4f3b6be690e0bd0f740a20	5
TARA_N000000701	TV9_258	TARA_068_SRF_5-20	53cf4eb045f0a758fc188f13fcd54504	0
TARA_N000000701	TV9_258	TARA_068_SRF_5-20	b61a7b36be9517d26828b362d8e147e1	0
TARA_N000000701	TV9_258	TARA_068_SRF_5-20	a7cbcf338bce632eeb1d94a010707449	4
TARA_N000000701	TV9_258	TARA_068_SRF_5-20	deb2a198341ff3dcaf8e594767503905	4
TARA_N000000669	TV9_219	TARA_070_MES_0.8-3	f2f8b6bc0f4f3b6be690e0bd0f740a20	9
TARA_N000000669	TV9_219	TARA_070_MES_0.8-3	53cf4eb045f0a758fc188f13fcd54504	0
TARA_N000000669	TV9_219	TARA_070_MES_0.8-3	b61a7b36be9517d26828b362d8e147e1	0
TARA_N000000669	TV9_219	TARA_070_MES_0.8-3	a7cbcf338bce632eeb1d94a010707449	2
TARA_N000000669	TV9_219	TARA_070_MES_0.8-3	deb2a198341ff3dcaf8e594767503905	0
TARA_N000000670	TV9_220	TARA_070_MES_3->	f2f8b6bc0f4f3b6be690e0bd0f740a20	0
TARA_N000000670	TV9_220	TARA_070_MES_3->	53cf4eb045f0a758fc188f13fcd54504	0
TARA_N000000670	TV9_220	TARA_070_MES_3->	b61a7b36be9517d26828b362d8e147e1	0
TARA_N000000670	TV9_220	TARA_070_MES_3->	a7cbcf338bce632eeb1d94a010707449	0
TARA_N000000670	TV9_220	TARA_070_MES_3->	deb2a198341ff3dcaf8e594767503905	0
TARA_N000000674	TV9_216	TARA_070_SRF_0.8->	f2f8b6bc0f4f3b6be690e0bd0f740a20	23
TARA_N000000674	TV9_216	TARA_070_SRF_0.8->	53cf4eb045f0a758fc188f13fcd54504	0
TARA_N000000674	TV9_216	TARA_070_SRF_0.8->	b61a7b36be9517d26828b362d8e147e1	114
TARA_N000000674	TV9_216	TARA_070_SRF_0.8->	a7cbcf338bce632eeb1d94a010707449	749
TARA_N000000674	TV9_216	TARA_070_SRF_0.8->	deb2a198341ff3dcaf8e594767503905	14
TARA_N000000678	TV9_217	TARA_070_SRF_0.8-5	f2f8b6bc0f4f3b6be690e0bd0f740a20	1
TARA_N000000678	TV9_217	TARA_070_SRF_0.8-5	53cf4eb045f0a758fc188f13fcd54504	0
TARA_N000000678	TV9_217	TARA_070_SRF_0.8-5	b61a7b36be9517d26828b362d8e147e1	17
TARA_N000000678	TV9_217	TARA_070_SRF_0.8-5	a7cbcf338bce632eeb1d94a010707449	230
TARA_N000000678	TV9_217	TARA_070_SRF_0.8-5	deb2a198341ff3dcaf8e594767503905	0
TARA_N000000666	TV9_214	TARA_070_SRF_180-2000	f2f8b6bc0f4f3b6be690e0bd0f740a20	2
TARA_N000000666	TV9_214	TARA_070_SRF_180-2000	53cf4eb045f0a758fc188f13fcd54504	0
TARA_N000000666	TV9_214	TARA_070_SRF_180-2000	b61a7b36be9517d26828b362d8e147e1	0
TARA_N000000666	TV9_214	TARA_070_SRF_180-2000	a7cbcf338bce632eeb1d94a010707449	1
TARA_N000000666	TV9_214	TARA_070_SRF_180-2000	deb2a198341ff3dcaf8e594767503905	0
TARA_N000000662	TV9_218	TARA_070_SRF_20-180	f2f8b6bc0f4f3b6be690e0bd0f740a20	192
TARA_N000000662	TV9_218	TARA_070_SRF_20-180	53cf4eb045f0a758fc188f13fcd54504	1
TARA_N000000662	TV9_218	TARA_070_SRF_20-180	b61a7b36be9517d26828b362d8e147e1	17
TARA_N000000662	TV9_218	TARA_070_SRF_20-180	a7cbcf338bce632eeb1d94a010707449	209
TARA_N000000662	TV9_218	TARA_070_SRF_20-180	deb2a198341ff3dcaf8e594767503905	1
TARA_N000000682	TV9_215	TARA_070_SRF_5-20	f2f8b6bc0f4f3b6be690e0bd0f740a20	256
TARA_N000000682	TV9_215	TARA_070_SRF_5-20	53cf4eb045f0a758fc188f13fcd54504	0
TARA_N000000682	TV9_215	TARA_070_SRF_5-20	b61a7b36be9517d26828b362d8e147e1	14
TARA_N000000682	TV9_215	TARA_070_SRF_5-20	a7cbcf338bce632eeb1d94a010707449	259
TARA_N000000682	TV9_215	TARA_070_SRF_5-20	deb2a198341ff3dcaf8e594767503905	0
TARA_N000000648	TV9_627	TARA_071_SRF_0.8->	f2f8b6bc0f4f3b6be690e0bd0f740a20	0
TARA_N000000648	TV9_627	TARA_071_SRF_0.8->	53cf4eb045f0a758fc188f13fcd54504	0
TARA_N000000648	TV9_627	TARA_071_SRF_0.8->	b61a7b36be9517d26828b362d8e147e1	14
TARA_N000000648	TV9_627	TARA_071_SRF_0.8->	a7cbcf338bce632eeb1d94a010707449	7
TARA_N000000648	TV9_627	TARA_071_SRF_0.8->	deb2a198341ff3dcaf8e594767503905	5
TARA_N000000640	TV9_626	TARA_071_SRF_0.8-5	f2f8b6bc0f4f3b6be690e0bd0f740a20	0
TARA_N000000640	TV9_626	TARA_071_SRF_0.8-5	53cf4eb045f0a758fc188f13fcd54504	0
TARA_N000000640	TV9_626	TARA_071_SRF_0.8-5	b61a7b36be9517d26828b362d8e147e1	0
TARA_N000000640	TV9_626	TARA_071_SRF_0.8-5	a7cbcf338bce632eeb1d94a010707449	3
TARA_N000000640	TV9_626	TARA_071_SRF_0.8-5	deb2a198341ff3dcaf8e594767503905	1
TARA_N000000646	TV9_630	TARA_071_SRF_180-2000	f2f8b6bc0f4f3b6be690e0bd0f740a20	0
TARA_N000000646	TV9_630	TARA_071_SRF_180-2000	53cf4eb045f0a758fc188f13fcd54504	0
TARA_N000000646	TV9_630	TARA_071_SRF_180-2000	b61a7b36be9517d26828b362d8e147e1	0
TARA_N000000646	TV9_630	TARA_071_SRF_180-2000	a7cbcf338bce632eeb1d94a010707449	0
TARA_N000000646	TV9_630	TARA_071_SRF_180-2000	deb2a198341ff3dcaf8e594767503905	0
TARA_N000000644	TV9_629	TARA_071_SRF_20-180	f2f8b6bc0f4f3b6be690e0bd0f740a20	0
TARA_N000000644	TV9_629	TARA_071_SRF_20-180	53cf4eb045f0a758fc188f13fcd54504	0
TARA_N000000644	TV9_629	TARA_071_SRF_20-180	b61a7b36be9517d26828b362d8e147e1	2
TARA_N000000644	TV9_629	TARA_071_SRF_20-180	a7cbcf338bce632eeb1d94a010707449	0
TARA_N000000644	TV9_629	TARA_071_SRF_20-180	deb2a198341ff3dcaf8e594767503905	0
TARA_N000000642	TV9_628	TARA_071_SRF_5-20	f2f8b6bc0f4f3b6be690e0bd0f740a20	0
TARA_N000000642	TV9_628	TARA_071_SRF_5-20	53cf4eb045f0a758fc188f13fcd54504	0
TARA_N000000642	TV9_628	TARA_071_SRF_5-20	b61a7b36be9517d26828b362d8e147e1	4
TARA_N000000642	TV9_628	TARA_071_SRF_5-20	a7cbcf338bce632eeb1d94a010707449	23
TARA_N000000642	TV9_628	TARA_071_SRF_5-20	deb2a198341ff3dcaf8e594767503905	1
TARA_N000000829	TV9_105	TARA_072_DCM_0.8->	f2f8b6bc0f4f3b6be690e0bd0f740a20	3
TARA_N000000829	TV9_105	TARA_072_DCM_0.8->	53cf4eb045f0a758fc188f13fcd54504	0
TARA_N000000829	TV9_105	TARA_072_DCM_0.8->	b61a7b36be9517d26828b362d8e147e1	0
TARA_N000000829	TV9_105	TARA_072_DCM_0.8->	a7cbcf338bce632eeb1d94a010707449	358
TARA_N000000829	TV9_105	TARA_072_DCM_0.8->	deb2a198341ff3dcaf8e594767503905	33
TARA_N000000833	TV9_106	TARA_072_DCM_0.8-5	f2f8b6bc0f4f3b6be690e0bd0f740a20	0
TARA_N000000833	TV9_106	TARA_072_DCM_0.8-5	53cf4eb045f0a758fc188f13fcd54504	0
TARA_N000000833	TV9_106	TARA_072_DCM_0.8-5	b61a7b36be9517d26828b362d8e147e1	0
TARA_N000000833	TV9_106	TARA_072_DCM_0.8-5	a7cbcf338bce632eeb1d94a010707449	3
TARA_N000000833	TV9_106	TARA_072_DCM_0.8-5	deb2a198341ff3dcaf8e594767503905	0
TARA_N000000845	TV9_103	TARA_072_DCM_180-2000	f2f8b6bc0f4f3b6be690e0bd0f740a20	0
TARA_N000000845	TV9_103	TARA_072_DCM_180-2000	53cf4eb045f0a758fc188f13fcd54504	0
TARA_N000000845	TV9_103	TARA_072_DCM_180-2000	b61a7b36be9517d26828b362d8e147e1	0
TARA_N000000845	TV9_103	TARA_072_DCM_180-2000	a7cbcf338bce632eeb1d94a010707449	0
TARA_N000000845	TV9_103	TARA_072_DCM_180-2000	deb2a198341ff3dcaf8e594767503905	0
TARA_N000000841	TV9_107	TARA_072_DCM_20-180	f2f8b6bc0f4f3b6be690e0bd0f740a20	0
TARA_N000000841	TV9_107	TARA_072_DCM_20-180	53cf4eb045f0a758fc188f13fcd54504	0
TARA_N000000841	TV9_107	TARA_072_DCM_20-180	b61a7b36be9517d26828b362d8e147e1	3
TARA_N000000841	TV9_107	TARA_072_DCM_20-180	a7cbcf338bce632eeb1d94a010707449	11
TARA_N000000841	TV9_107	TARA_072_DCM_20-180	deb2a198341ff3dcaf8e594767503905	4
TARA_N000000837	TV9_104	TARA_072_DCM_5-20	f2f8b6bc0f4f3b6be690e0bd0f740a20	1
TARA_N000000837	TV9_104	TARA_072_DCM_5-20	53cf4eb045f0a758fc188f13fcd54504	0
TARA_N000000837	TV9_104	TARA_072_DCM_5-20	b61a7b36be9517d26828b362d8e147e1	8
TARA_N000000837	TV9_104	TARA_072_DCM_5-20	a7cbcf338bce632eeb1d94a010707449	94
TARA_N000000837	TV9_104	TARA_072_DCM_5-20	deb2a198341ff3dcaf8e594767503905	18
TARA_N000000847	TV9_259	TARA_072_MES_0.8-3	f2f8b6bc0f4f3b6be690e0bd0f740a20	15
TARA_N000000847	TV9_259	TARA_072_MES_0.8-3	53cf4eb045f0a758fc188f13fcd54504	0
TARA_N000000847	TV9_259	TARA_072_MES_0.8-3	b61a7b36be9517d26828b362d8e147e1	0
TARA_N000000847	TV9_259	TARA_072_MES_0.8-3	a7cbcf338bce632eeb1d94a010707449	1
TARA_N000000847	TV9_259	TARA_072_MES_0.8-3	deb2a198341ff3dcaf8e594767503905	0
TARA_N000000848	TV9_108	TARA_072_MES_3->	f2f8b6bc0f4f3b6be690e0bd0f740a20	0
TARA_N000000848	TV9_108	TARA_072_MES_3->	53cf4eb045f0a758fc188f13fcd54504	0
TARA_N000000848	TV9_108	TARA_072_MES_3->	b61a7b36be9517d26828b362d8e147e1	0
TARA_N000000848	TV9_108	TARA_072_MES_3->	a7cbcf338bce632eeb1d94a010707449	0
TARA_N000000848	TV9_108	TARA_072_MES_3->	deb2a198341ff3dcaf8e594767503905	0
TARA_N000000827	TV9_101	TARA_072_SRF_0.8->	f2f8b6bc0f4f3b6be690e0bd0f740a20	4
TARA_N000000827	TV9_101	TARA_072_SRF_0.8->	53cf4eb045f0a758fc188f13fcd54504	0
TARA_N000000827	TV9_101	TARA_072_SRF_0.8->	b61a7b36be9517d26828b362d8e147e1	95
TARA_N000000827	TV9_101	TARA_072_SRF_0.8->	a7cbcf338bce632eeb1d94a010707449	56
TARA_N000000827	TV9_101	TARA_072_SRF_0.8->	deb2a198341ff3dcaf8e594767503905	36
TARA_N000000831	TV9_260	TARA_072_SRF_0.8-5	f2f8b6bc0f4f3b6be690e0bd0f740a20	0
TARA_N000000831	TV9_260	TARA_072_SRF_0.8-5	53cf4eb045f0a758fc188f13fcd54504	0
TARA_N000000831	TV9_260	TARA_072_SRF_0.8-5	b61a7b36be9517d26828b362d8e147e1	6
TARA_N000000831	TV9_260	TARA_072_SRF_0.8-5	a7cbcf338bce632eeb1d94a010707449	0
TARA_N000000831	TV9_260	TARA_072_SRF_0.8-5	deb2a198341ff3dcaf8e594767503905	3
TARA_N000000843	TV9_99	TARA_072_SRF_180-2000	f2f8b6bc0f4f3b6be690e0bd0f740a20	0
TARA_N000000843	TV9_99	TARA_072_SRF_180-2000	53cf4eb045f0a758fc188f13fcd54504	0
TARA_N000000843	TV9_99	TARA_072_SRF_180-2000	b61a7b36be9517d26828b362d8e147e1	0
TARA_N000000843	TV9_99	TARA_072_SRF_180-2000	a7cbcf338bce632eeb1d94a010707449	0
TARA_N000000843	TV9_99	TARA_072_SRF_180-2000	deb2a198341ff3dcaf8e594767503905	0
TARA_N000000839	TV9_102	TARA_072_SRF_20-180	f2f8b6bc0f4f3b6be690e0bd0f740a20	0
TARA_N000000839	TV9_102	TARA_072_SRF_20-180	53cf4eb045f0a758fc188f13fcd54504	0
TARA_N000000839	TV9_102	TARA_072_SRF_20-180	b61a7b36be9517d26828b362d8e147e1	31
TARA_N000000839	TV9_102	TARA_072_SRF_20-180	a7cbcf338bce632eeb1d94a010707449	23
TARA_N000000839	TV9_102	TARA_072_SRF_20-180	deb2a198341ff3dcaf8e594767503905	5
TARA_N000000835	TV9_100	TARA_072_SRF_5-20	f2f8b6bc0f4f3b6be690e0bd0f740a20	0
TARA_N000000835	TV9_100	TARA_072_SRF_5-20	53cf4eb045f0a758fc188f13fcd54504	0
TARA_N000000835	TV9_100	TARA_072_SRF_5-20	b61a7b36be9517d26828b362d8e147e1	16
TARA_N000000835	TV9_100	TARA_072_SRF_5-20	a7cbcf338bce632eeb1d94a010707449	43
TARA_N000000835	TV9_100	TARA_072_SRF_5-20	deb2a198341ff3dcaf8e594767503905	2
TARA_N000000920	TV9_191	TARA_076_DCM_0.8->	f2f8b6bc0f4f3b6be690e0bd0f740a20	0
TARA_N000000920	TV9_191	TARA_076_DCM_0.8->	53cf4eb045f0a758fc188f13fcd54504	0
TARA_N000000920	TV9_191	TARA_076_DCM_0.8->	b61a7b36be9517d26828b362d8e147e1	0
TARA_N000000920	TV9_191	TARA_076_DCM_0.8->	a7cbcf338bce632eeb1d94a010707449	144
TARA_N000000920	TV9_191	TARA_076_DCM_0.8->	deb2a198341ff3dcaf8e594767503905	0
TARA_N000000860	TV9_192	TARA_076_DCM_0.8-5	f2f8b6bc0f4f3b6be690e0bd0f740a20	1
TARA_N000000860	TV9_192	TARA_076_DCM_0.8-5	53cf4eb045f0a758fc188f13fcd54504	0
TARA_N000000860	TV9_192	TARA_076_DCM_0.8-5	b61a7b36be9517d26828b362d8e147e1	1
TARA_N000000860	TV9_192	TARA_076_DCM_0.8-5	a7cbcf338bce632eeb1d94a010707449	82
TARA_N000000860	TV9_192	TARA_076_DCM_0.8-5	deb2a198341ff3dcaf8e594767503905	0
TARA_N000000884	TV9_189	TARA_076_DCM_180-2000	f2f8b6bc0f4f3b6be690e0bd0f740a20	0
TARA_N000000884	TV9_189	TARA_076_DCM_180-2000	53cf4eb045f0a758fc188f13fcd54504	0
TARA_N000000884	TV9_189	TARA_076_DCM_180-2000	b61a7b36be9517d26828b362d8e147e1	0
TARA_N000000884	TV9_189	TARA_076_DCM_180-2000	a7cbcf338bce632eeb1d94a010707449	0
TARA_N000000884	TV9_189	TARA_076_DCM_180-2000	deb2a198341ff3dcaf8e594767503905	0
TARA_N000000876	TV9_193	TARA_076_DCM_20-180	f2f8b6bc0f4f3b6be690e0bd0f740a20	0
TARA_N000000876	TV9_193	TARA_076_DCM_20-180	53cf4eb045f0a758fc188f13fcd54504	0
TARA_N000000876	TV9_193	TARA_076_DCM_20-180	b61a7b36be9517d26828b362d8e147e1	2
TARA_N000000876	TV9_193	TARA_076_DCM_20-180	a7cbcf338bce632eeb1d94a010707449	1
TARA_N000000876	TV9_193	TARA_076_DCM_20-180	deb2a198341ff3dcaf8e594767503905	0
TARA_N000000868	TV9_190	TARA_076_DCM_5-20	f2f8b6bc0f4f3b6be690e0bd0f740a20	0
TARA_N000000868	TV9_190	TARA_076_DCM_5-20	53cf4eb045f0a758fc188f13fcd54504	0
TARA_N000000868	TV9_190	TARA_076_DCM_5-20	b61a7b36be9517d26828b362d8e147e1	1
TARA_N000000868	TV9_190	TARA_076_DCM_5-20	a7cbcf338bce632eeb1d94a010707449	17
TARA_N000000868	TV9_190	TARA_076_DCM_5-20	deb2a198341ff3dcaf8e594767503905	0
TARA_N000000915	TV9_194	TARA_076_MES_0.8-3	f2f8b6bc0f4f3b6be690e0bd0f740a20	0
TARA_N000000915	TV9_194	TARA_076_MES_0.8-3	53cf4eb045f0a758fc188f13fcd54504	0
TARA_N000000915	TV9_194	TARA_076_MES_0.8-3	b61a7b36be9517d26828b362d8e147e1	0
TARA_N000000915	TV9_194	TARA_076_MES_0.8-3	a7cbcf338bce632eeb1d94a010707449	0
TARA_N000000915	TV9_194	TARA_076_MES_0.8-3	deb2a198341ff3dcaf8e594767503905	0
TARA_N000000916	TV9_195	TARA_076_MES_3->	f2f8b6bc0f4f3b6be690e0bd0f740a20	0
TARA_N000000916	TV9_195	TARA_076_MES_3->	53cf4eb045f0a758fc188f13fcd54504	0
TARA_N000000916	TV9_195	TARA_076_MES_3->	b61a7b36be9517d26828b362d8e147e1	0
TARA_N000000916	TV9_195	TARA_076_MES_3->	a7cbcf338bce632eeb1d94a010707449	2
TARA_N000000916	TV9_195	TARA_076_MES_3->	deb2a198341ff3dcaf8e594767503905	0
TARA_N000000852	TV9_186	TARA_076_SRF_0.8->	f2f8b6bc0f4f3b6be690e0bd0f740a20	0
TARA_N000000852	TV9_186	TARA_076_SRF_0.8->	53cf4eb045f0a758fc188f13fcd54504	0
TARA_N000000852	TV9_186	TARA_076_SRF_0.8->	b61a7b36be9517d26828b362d8e147e1	46
TARA_N000000852	TV9_186	TARA_076_SRF_0.8->	a7cbcf338bce632eeb1d94a010707449	23
TARA_N000000852	TV9_186	TARA_076_SRF_0.8->	deb2a198341ff3dcaf8e594767503905	0
TARA_N000000855	TV9_187	TARA_076_SRF_0.8-5	f2f8b6bc0f4f3b6be690e0bd0f740a20	108
TARA_N000000855	TV9_187	TARA_076_SRF_0.8-5	53cf4eb045f0a758fc188f13fcd54504	0
TARA_N000000855	TV9_187	TARA_076_SRF_0.8-5	b61a7b36be9517d26828b362d8e147e1	30
TARA_N000000855	TV9_187	TARA_076_SRF_0.8-5	a7cbcf338bce632eeb1d94a010707449	37
TARA_N000000855	TV9_187	TARA_076_SRF_0.8-5	deb2a198341ff3dcaf8e594767503905	4
TARA_N000000879	TV9_184	TARA_076_SRF_180-2000	f2f8b6bc0f4f3b6be690e0bd0f740a20	0
TARA_N000000879	TV9_184	TARA_076_SRF_180-2000	53cf4eb045f0a758fc188f13fcd54504	0
TARA_N000000879	TV9_184	TARA_076_SRF_180-2000	b61a7b36be9517d26828b362d8e147e1	0
TARA_N000000879	TV9_184	TARA_076_SRF_180-2000	a7cbcf338bce632eeb1d94a010707449	0
TARA_N000000879	TV9_184	TARA_076_SRF_180-2000	deb2a198341ff3dcaf8e594767503905	0
TARA_N000000871	TV9_188	TARA_076_SRF_20-180	f2f8b6bc0f4f3b6be690e0bd0f740a20	1
TARA_N000000871	TV9_188	TARA_076_SRF_20-180	53cf4eb045f0a758fc188f13fcd54504	0
TARA_N000000871	TV9_188	TARA_076_SRF_20-180	b61a7b36be9517d26828b362d8e147e1	1
TARA_N000000871	TV9_188	TARA_076_SRF_20-180	a7cbcf338bce632eeb1d94a010707449	3
TARA_N000000871	TV9_188	TARA_076_SRF_20-180	deb2a198341ff3dcaf8e594767503905	0
TARA_N000000863	TV9_185	TARA_076_SRF_5-20	f2f8b6bc0f4f3b6be690e0bd0f740a20	33
TARA_N000000863	TV9_185	TARA_076_SRF_5-20	53cf4eb045f0a758fc188f13fcd54504	0
TARA_N000000863	TV9_185	TARA_076_SRF_5-20	b61a7b36be9517d26828b362d8e147e1	11
TARA_N000000863	TV9_185	TARA_076_SRF_5-20	a7cbcf338bce632eeb1d94a010707449	22
TARA_N000000863	TV9_185	TARA_076_SRF_5-20	deb2a198341ff3dcaf8e594767503905	0
TARA_N000000618	TV9_94	TARA_078_DCM_0.8->	f2f8b6bc0f4f3b6be690e0bd0f740a20	0
TARA_N000000618	TV9_94	TARA_078_DCM_0.8->	53cf4eb045f0a758fc188f13fcd54504	0
TARA_N000000618	TV9_94	TARA_078_DCM_0.8->	b61a7b36be9517d26828b362d8e147e1	4
TARA_N000000618	TV9_94	TARA_078_DCM_0.8->	a7cbcf338bce632eeb1d94a010707449	72
TARA_N000000618	TV9_94	TARA_078_DCM_0.8->	deb2a198341ff3dcaf8e594767503905	15
TARA_N000000622	TV9_95	TARA_078_DCM_0.8-5	f2f8b6bc0f4f3b6be690e0bd0f740a20	1
TARA_N000000622	TV9_95	TARA_078_DCM_0.8-5	53cf4eb045f0a758fc188f13fcd54504	0
TARA_N000000622	TV9_95	TARA_078_DCM_0.8-5	b61a7b36be9517d26828b362d8e147e1	4
TARA_N000000622	TV9_95	TARA_078_DCM_0.8-5	a7cbcf338bce632eeb1d94a010707449	27
TARA_N000000622	TV9_95	TARA_078_DCM_0.8-5	deb2a198341ff3dcaf8e594767503905	6
TARA_N000001516	TV9_93	TARA_078_DCM_180-2000	f2f8b6bc0f4f3b6be690e0bd0f740a20	571
TARA_N000001516	TV9_93	TARA_078_DCM_180-2000	53cf4eb045f0a758fc188f13fcd54504	4
TARA_N000001516	TV9_93	TARA_078_DCM_180-2000	b61a7b36be9517d26828b362d8e147e1	0
TARA_N000001516	TV9_93	TARA_078_DCM_180-2000	a7cbcf338bce632eeb1d94a010707449	41
TARA_N000001516	TV9_93	TARA_078_DCM_180-2000	deb2a198341ff3dcaf8e594767503905	0
TARA_N000001512	TV9_96	TARA_078_DCM_20-180	f2f8b6bc0f4f3b6be690e0bd0f740a20	1
TARA_N000001512	TV9_96	TARA_078_DCM_20-180	53cf4eb045f0a758fc188f13fcd54504	0
TARA_N000001512	TV9_96	TARA_078_DCM_20-180	b61a7b36be9517d26828b362d8e147e1	3
TARA_N000001512	TV9_96	TARA_078_DCM_20-180	a7cbcf338bce632eeb1d94a010707449	4
TARA_N000001512	TV9_96	TARA_078_DCM_20-180	deb2a198341ff3dcaf8e594767503905	1
TARA_N000001504	TV9_97	TARA_078_MES_0.8-3	f2f8b6bc0f4f3b6be690e0bd0f740a20	2
TARA_N000001504	TV9_97	TARA_078_MES_0.8-3	53cf4eb045f0a758fc188f13fcd54504	0
TARA_N000001504	TV9_97	TARA_078_MES_0.8-3	b61a7b36be9517d26828b362d8e147e1	0
TARA_N000001504	TV9_97	TARA_078_MES_0.8-3	a7cbcf338bce632eeb1d94a010707449	9
TARA_N000001504	TV9_97	TARA_078_MES_0.8-3	deb2a198341ff3dcaf8e594767503905	0
TARA_N000001505	TV9_98	TARA_078_MES_3->	f2f8b6bc0f4f3b6be690e0bd0f740a20	4
TARA_N000001505	TV9_98	TARA_078_MES_3->	53cf4eb045f0a758fc188f13fcd54504	0
TARA_N000001505	TV9_98	TARA_078_MES_3->	b61a7b36be9517d26828b362d8e147e1	0
TARA_N000001505	TV9_98	TARA_078_MES_3->	a7cbcf338bce632eeb1d94a010707449	6
TARA_N000001505	TV9_98	TARA_078_MES_3->	deb2a198341ff3dcaf8e594767503905	0
TARA_N000000616	TV9_90	TARA_078_SRF_0.8->	f2f8b6bc0f4f3b6be690e0bd0f740a20	2
TARA_N000000616	TV9_90	TARA_078_SRF_0.8->	53cf4eb045f0a758fc188f13fcd54504	0
TARA_N000000616	TV9_90	TARA_078_SRF_0.8->	b61a7b36be9517d26828b362d8e147e1	54
TARA_N000000616	TV9_90	TARA_078_SRF_0.8->	a7cbcf338bce632eeb1d94a010707449	22
TARA_N000000616	TV9_90	TARA_078_SRF_0.8->	deb2a198341ff3dcaf8e594767503905	5
TARA_N000000620	TV9_91	TARA_078_SRF_0.8-5	f2f8b6bc0f4f3b6be690e0bd0f740a20	1
TARA_N000000620	TV9_91	TARA_078_SRF_0.8-5	53cf4eb045f0a758fc188f13fcd54504	0
TARA_N000000620	TV9_91	TARA_078_SRF_0.8-5	b61a7b36be9517d26828b362d8e147e1	8
TARA_N000000620	TV9_91	TARA_078_SRF_0.8-5	a7cbcf338bce632eeb1d94a010707449	14
TARA_N000000620	TV9_91	TARA_078_SRF_0.8-5	deb2a198341ff3dcaf8e594767503905	0
TARA_N000001514	TV9_88	TARA_078_SRF_180-2000	f2f8b6bc0f4f3b6be690e0bd0f740a20	0
TARA_N000001514	TV9_88	TARA_078_SRF_180-2000	53cf4eb045f0a758fc188f13fcd54504	0
TARA_N000001514	TV9_88	TARA_078_SRF_180-2000	b61a7b36be9517d26828b362d8e147e1	0
TARA_N000001514	TV9_88	TARA_078_SRF_180-2000	a7cbcf338bce632eeb1d94a010707449	0
TARA_N000001514	TV9_88	TARA_078_SRF_180-2000	deb2a198341ff3dcaf8e594767503905	0
TARA_N000001510	TV9_92	TARA_078_SRF_20-180	f2f8b6bc0f4f3b6be690e0bd0f740a20	10
TARA_N000001510	TV9_92	TARA_078_SRF_20-180	53cf4eb045f0a758fc188f13fcd54504	0
TARA_N000001510	TV9_92	TARA_078_SRF_20-180	b61a7b36be9517d26828b362d8e147e1	9
TARA_N000001510	TV9_92	TARA_078_SRF_20-180	a7cbcf338bce632eeb1d94a010707449	4
TARA_N000001510	TV9_92	TARA_078_SRF_20-180	deb2a198341ff3dcaf8e594767503905	0
TARA_N000000625	TV9_89	TARA_078_SRF_5-20	f2f8b6bc0f4f3b6be690e0bd0f740a20	5
TARA_N000000625	TV9_89	TARA_078_SRF_5-20	53cf4eb045f0a758fc188f13fcd54504	0
TARA_N000000625	TV9_89	TARA_078_SRF_5-20	b61a7b36be9517d26828b362d8e147e1	4
TARA_N000000625	TV9_89	TARA_078_SRF_5-20	a7cbcf338bce632eeb1d94a010707449	68
TARA_N000000625	TV9_89	TARA_078_SRF_5-20	deb2a198341ff3dcaf8e594767503905	0
TARA_N000001485	TV9_631	TARA_080_DCM_0.8-5	f2f8b6bc0f4f3b6be690e0bd0f740a20	0
TARA_N000001485	TV9_631	TARA_080_DCM_0.8-5	53cf4eb045f0a758fc188f13fcd54504	0
TARA_N000001485	TV9_631	TARA_080_DCM_0.8-5	b61a7b36be9517d26828b362d8e147e1	0
TARA_N000001485	TV9_631	TARA_080_DCM_0.8-5	a7cbcf338bce632eeb1d94a010707449	19
TARA_N000001485	TV9_631	TARA_080_DCM_0.8-5	deb2a198341ff3dcaf8e594767503905	0
TARA_N000001477	TV9_634	TARA_080_DCM_180-2000	f2f8b6bc0f4f3b6be690e0bd0f740a20	0
TARA_N000001477	TV9_634	TARA_080_DCM_180-2000	53cf4eb045f0a758fc188f13fcd54504	0
TARA_N000001477	TV9_634	TARA_080_DCM_180-2000	b61a7b36be9517d26828b362d8e147e1	0
TARA_N000001477	TV9_634	TARA_080_DCM_180-2000	a7cbcf338bce632eeb1d94a010707449	0
TARA_N000001477	TV9_634	TARA_080_DCM_180-2000	deb2a198341ff3dcaf8e594767503905	0
TARA_N000001473	TV9_633	TARA_080_DCM_20-180	f2f8b6bc0f4f3b6be690e0bd0f740a20	98
TARA_N000001473	TV9_633	TARA_080_DCM_20-180	53cf4eb045f0a758fc188f13fcd54504	0
TARA_N000001473	TV9_633	TARA_080_DCM_20-180	b61a7b36be9517d26828b362d8e147e1	14
TARA_N000001473	TV9_633	TARA_080_DCM_20-180	a7cbcf338bce632eeb1d94a010707449	16
TARA_N000001473	TV9_633	TARA_080_DCM_20-180	deb2a198341ff3dcaf8e594767503905	0
TARA_N000001489	TV9_632	TARA_080_DCM_5-20	f2f8b6bc0f4f3b6be690e0bd0f740a20	38
TARA_N000001489	TV9_632	TARA_080_DCM_5-20	53cf4eb045f0a758fc188f13fcd54504	0
TARA_N000001489	TV9_632	TARA_080_DCM_5-20	b61a7b36be9517d26828b362d8e147e1	0
TARA_N000001489	TV9_632	TARA_080_DCM_5-20	a7cbcf338bce632eeb1d94a010707449	2
TARA_N000001489	TV9_632	TARA_080_DCM_5-20	deb2a198341ff3dcaf8e594767503905	0
TARA_N000001478	TV9_889	TARA_080_SRF_0.8->	f2f8b6bc0f4f3b6be690e0bd0f740a20	3
TARA_N000001478	TV9_889	TARA_080_SRF_0.8->	53cf4eb045f0a758fc188f13fcd54504	0
TARA_N000001478	TV9_889	TARA_080_SRF_0.8->	b61a7b36be9517d26828b362d8e147e1	0
TARA_N000001478	TV9_889	TARA_080_SRF_0.8->	a7cbcf338bce632eeb1d94a010707449	69
TARA_N000001478	TV9_889	TARA_080_SRF_0.8->	deb2a198341ff3dcaf8e594767503905	0
TARA_N000001491	TV9_635	TARA_080_SRF_0.8-5	f2f8b6bc0f4f3b6be690e0bd0f740a20	0
TARA_N000001491	TV9_635	TARA_080_SRF_0.8-5	53cf4eb045f0a758fc188f13fcd54504	0
TARA_N000001491	TV9_635	TARA_080_SRF_0.8-5	b61a7b36be9517d26828b362d8e147e1	0
TARA_N000001491	TV9_635	TARA_080_SRF_0.8-5	a7cbcf338bce632eeb1d94a010707449	13
TARA_N000001491	TV9_635	TARA_080_SRF_0.8-5	deb2a198341ff3dcaf8e594767503905	0
TARA_N000001503	TV9_637	TARA_080_SRF_180-2000	f2f8b6bc0f4f3b6be690e0bd0f740a20	1
TARA_N000001503	TV9_637	TARA_080_SRF_180-2000	53cf4eb045f0a758fc188f13fcd54504	0
TARA_N000001503	TV9_637	TARA_080_SRF_180-2000	b61a7b36be9517d26828b362d8e147e1	0
TARA_N000001503	TV9_637	TARA_080_SRF_180-2000	a7cbcf338bce632eeb1d94a010707449	0
TARA_N000001503	TV9_637	TARA_080_SRF_180-2000	deb2a198341ff3dcaf8e594767503905	0
TARA_N000001499	TV9_636	TARA_080_SRF_20-180	f2f8b6bc0f4f3b6be690e0bd0f740a20	15
TARA_N000001499	TV9_636	TARA_080_SRF_20-180	53cf4eb045f0a758fc188f13fcd54504	0
TARA_N000001499	TV9_636	TARA_080_SRF_20-180	b61a7b36be9517d26828b362d8e147e1	1
TARA_N000001499	TV9_636	TARA_080_SRF_20-180	a7cbcf338bce632eeb1d94a010707449	18
TARA_N000001499	TV9_636	TARA_080_SRF_20-180	deb2a198341ff3dcaf8e594767503905	0
TARA_N000001434	TV9_638	TARA_081_DCM_0.8-5	f2f8b6bc0f4f3b6be690e0bd0f740a20	1
TARA_N000001434	TV9_638	TARA_081_DCM_0.8-5	53cf4eb045f0a758fc188f13fcd54504	0
TARA_N000001434	TV9_638	TARA_081_DCM_0.8-5	b61a7b36be9517d26828b362d8e147e1	2
TARA_N000001434	TV9_638	TARA_081_DCM_0.8-5	a7cbcf338bce632eeb1d94a010707449	14
TARA_N000001434	TV9_638	TARA_081_DCM_0.8-5	deb2a198341ff3dcaf8e594767503905	0
TARA_N000001422	TV9_641	TARA_081_DCM_180-2000	f2f8b6bc0f4f3b6be690e0bd0f740a20	0
TARA_N000001422	TV9_641	TARA_081_DCM_180-2000	53cf4eb045f0a758fc188f13fcd54504	0
TARA_N000001422	TV9_641	TARA_081_DCM_180-2000	b61a7b36be9517d26828b362d8e147e1	0
TARA_N000001422	TV9_641	TARA_081_DCM_180-2000	a7cbcf338bce632eeb1d94a010707449	0
TARA_N000001422	TV9_641	TARA_081_DCM_180-2000	deb2a198341ff3dcaf8e594767503905	0
TARA_N000001426	TV9_640	TARA_081_DCM_20-180	f2f8b6bc0f4f3b6be690e0bd0f740a20	115
TARA_N000001426	TV9_640	TARA_081_DCM_20-180	53cf4eb045f0a758fc188f13fcd54504	0
TARA_N000001426	TV9_640	TARA_081_DCM_20-180	b61a7b36be9517d26828b362d8e147e1	0
TARA_N000001426	TV9_640	TARA_081_DCM_20-180	a7cbcf338bce632eeb1d94a010707449	0
TARA_N000001426	TV9_640	TARA_081_DCM_20-180	deb2a198341ff3dcaf8e594767503905	0
TARA_N000001430	TV9_639	TARA_081_DCM_5-20	f2f8b6bc0f4f3b6be690e0bd0f740a20	241
TARA_N000001430	TV9_639	TARA_081_DCM_5-20	53cf4eb045f0a758fc188f13fcd54504	2
TARA_N000001430	TV9_639	TARA_081_DCM_5-20	b61a7b36be9517d26828b362d8e147e1	2
TARA_N000001430	TV9_639	TARA_081_DCM_5-20	a7cbcf338bce632eeb1d94a010707449	21
TARA_N000001430	TV9_639	TARA_081_DCM_5-20	deb2a198341ff3dcaf8e594767503905	0
TARA_N000001436	TV9_642	TARA_081_SRF_0.8-5	f2f8b6bc0f4f3b6be690e0bd0f740a20	0
TARA_N000001436	TV9_642	TARA_081_SRF_0.8-5	53cf4eb045f0a758fc188f13fcd54504	0
TARA_N000001436	TV9_642	TARA_081_SRF_0.8-5	b61a7b36be9517d26828b362d8e147e1	2
TARA_N000001436	TV9_642	TARA_081_SRF_0.8-5	a7cbcf338bce632eeb1d94a010707449	9
TARA_N000001436	TV9_642	TARA_081_SRF_0.8-5	deb2a198341ff3dcaf8e594767503905	0
TARA_N000001424	TV9_645	TARA_081_SRF_180-2000	f2f8b6bc0f4f3b6be690e0bd0f740a20	15
TARA_N000001424	TV9_645	TARA_081_SRF_180-2000	53cf4eb045f0a758fc188f13fcd54504	0
TARA_N000001424	TV9_645	TARA_081_SRF_180-2000	b61a7b36be9517d26828b362d8e147e1	0
TARA_N000001424	TV9_645	TARA_081_SRF_180-2000	a7cbcf338bce632eeb1d94a010707449	7
TARA_N000001424	TV9_645	TARA_081_SRF_180-2000	deb2a198341ff3dcaf8e594767503905	0
TARA_N000001428	TV9_644	TARA_081_SRF_20-180	f2f8b6bc0f4f3b6be690e0bd0f740a20	18
TARA_N000001428	TV9_644	TARA_081_SRF_20-180	53cf4eb045f0a758fc188f13fcd54504	0
TARA_N000001428	TV9_644	TARA_081_SRF_20-180	b61a7b36be9517d26828b362d8e147e1	4
TARA_N000001428	TV9_644	TARA_081_SRF_20-180	a7cbcf338bce632eeb1d94a010707449	13
TARA_N000001428	TV9_644	TARA_081_SRF_20-180	deb2a198341ff3dcaf8e594767503905	0
TARA_N000001432	TV9_643	TARA_081_SRF_5-20	f2f8b6bc0f4f3b6be690e0bd0f740a20	52
TARA_N000001432	TV9_643	TARA_081_SRF_5-20	53cf4eb045f0a758fc188f13fcd54504	0
TARA_N000001432	TV9_643	TARA_081_SRF_5-20	b61a7b36be9517d26828b362d8e147e1	7
TARA_N000001432	TV9_643	TARA_081_SRF_5-20	a7cbcf338bce632eeb1d94a010707449	27
TARA_N000001432	TV9_643	TARA_081_SRF_5-20	deb2a198341ff3dcaf8e594767503905	0
TARA_N000001384	TV9_176	TARA_082_DCM_0.8->	f2f8b6bc0f4f3b6be690e0bd0f740a20	1
TARA_N000001384	TV9_176	TARA_082_DCM_0.8->	53cf4eb045f0a758fc188f13fcd54504	0
TARA_N000001384	TV9_176	TARA_082_DCM_0.8->	b61a7b36be9517d26828b362d8e147e1	105
TARA_N000001384	TV9_176	TARA_082_DCM_0.8->	a7cbcf338bce632eeb1d94a010707449	7
TARA_N000001384	TV9_176	TARA_082_DCM_0.8->	deb2a198341ff3dcaf8e594767503905	0
TARA_N000001388	TV9_177	TARA_082_DCM_0.8-5	f2f8b6bc0f4f3b6be690e0bd0f740a20	18214
TARA_N000001388	TV9_177	TARA_082_DCM_0.8-5	53cf4eb045f0a758fc188f13fcd54504	13
TARA_N000001388	TV9_177	TARA_082_DCM_0.8-5	b61a7b36be9517d26828b362d8e147e1	0
TARA_N000001388	TV9_177	TARA_082_DCM_0.8-5	a7cbcf338bce632eeb1d94a010707449	20
TARA_N000001388	TV9_177	TARA_082_DCM_0.8-5	deb2a198341ff3dcaf8e594767503905	0
TARA_N000001400	TV9_175	TARA_082_DCM_180-2000	f2f8b6bc0f4f3b6be690e0bd0f740a20	4
TARA_N000001400	TV9_175	TARA_082_DCM_180-2000	53cf4eb045f0a758fc188f13fcd54504	0
TARA_N000001400	TV9_175	TARA_082_DCM_180-2000	b61a7b36be9517d26828b362d8e147e1	4
TARA_N000001400	TV9_175	TARA_082_DCM_180-2000	a7cbcf338bce632eeb1d94a010707449	0
TARA_N000001400	TV9_175	TARA_082_DCM_180-2000	deb2a198341ff3dcaf8e594767503905	0
TARA_N000001396	TV9_178	TARA_082_DCM_20-200	f2f8b6bc0f4f3b6be690e0bd0f740a20	17
TARA_N000001396	TV9_178	TARA_082_DCM_20-200	53cf4eb045f0a758fc188f13fcd54504	0
TARA_N000001396	TV9_178	TARA_082_DCM_20-200	b61a7b36be9517d26828b362d8e147e1	4
TARA_N000001396	TV9_178	TARA_082_DCM_20-200	a7cbcf338bce632eeb1d94a010707449	37
TARA_N000001396	TV9_178	TARA_082_DCM_20-200	deb2a198341ff3dcaf8e594767503905	3
TARA_N000001392	TV9_261	TARA_082_DCM_5-20	f2f8b6bc0f4f3b6be690e0bd0f740a20	0
TARA_N000001392	TV9_261	TARA_082_DCM_5-20	53cf4eb045f0a758fc188f13fcd54504	0
TARA_N000001392	TV9_261	TARA_082_DCM_5-20	b61a7b36be9517d26828b362d8e147e1	7
TARA_N000001392	TV9_261	TARA_082_DCM_5-20	a7cbcf338bce632eeb1d94a010707449	2
TARA_N000001392	TV9_261	TARA_082_DCM_5-20	deb2a198341ff3dcaf8e594767503905	0
TARA_N000001382	TV9_172	TARA_082_SRF_0.8->	f2f8b6bc0f4f3b6be690e0bd0f740a20	1
TARA_N000001382	TV9_172	TARA_082_SRF_0.8->	53cf4eb045f0a758fc188f13fcd54504	0
TARA_N000001382	TV9_172	TARA_082_SRF_0.8->	b61a7b36be9517d26828b362d8e147e1	276
TARA_N000001382	TV9_172	TARA_082_SRF_0.8->	a7cbcf338bce632eeb1d94a010707449	114
TARA_N000001382	TV9_172	TARA_082_SRF_0.8->	deb2a198341ff3dcaf8e594767503905	0
TARA_N000001386	TV9_173	TARA_082_SRF_0.8-5	f2f8b6bc0f4f3b6be690e0bd0f740a20	0
TARA_N000001386	TV9_173	TARA_082_SRF_0.8-5	53cf4eb045f0a758fc188f13fcd54504	0
TARA_N000001386	TV9_173	TARA_082_SRF_0.8-5	b61a7b36be9517d26828b362d8e147e1	52
TARA_N000001386	TV9_173	TARA_082_SRF_0.8-5	a7cbcf338bce632eeb1d94a010707449	13
TARA_N000001386	TV9_173	TARA_082_SRF_0.8-5	deb2a198341ff3dcaf8e594767503905	0
TARA_N000001398	TV9_170	TARA_082_SRF_180-2000	f2f8b6bc0f4f3b6be690e0bd0f740a20	0
TARA_N000001398	TV9_170	TARA_082_SRF_180-2000	53cf4eb045f0a758fc188f13fcd54504	0
TARA_N000001398	TV9_170	TARA_082_SRF_180-2000	b61a7b36be9517d26828b362d8e147e1	2
TARA_N000001398	TV9_170	TARA_082_SRF_180-2000	a7cbcf338bce632eeb1d94a010707449	0
TARA_N000001398	TV9_170	TARA_082_SRF_180-2000	deb2a198341ff3dcaf8e594767503905	0
TARA_N000001394	TV9_174	TARA_082_SRF_20-180	f2f8b6bc0f4f3b6be690e0bd0f740a20	0
TARA_N000001394	TV9_174	TARA_082_SRF_20-180	53cf4eb045f0a758fc188f13fcd54504	0
TARA_N000001394	TV9_174	TARA_082_SRF_20-180	b61a7b36be9517d26828b362d8e147e1	1
TARA_N000001394	TV9_174	TARA_082_SRF_20-180	a7cbcf338bce632eeb1d94a010707449	1
TARA_N000001394	TV9_174	TARA_082_SRF_20-180	deb2a198341ff3dcaf8e594767503905	0
TARA_N000001390	TV9_171	TARA_082_SRF_5-20	f2f8b6bc0f4f3b6be690e0bd0f740a20	0
TARA_N000001390	TV9_171	TARA_082_SRF_5-20	53cf4eb045f0a758fc188f13fcd54504	0
TARA_N000001390	TV9_171	TARA_082_SRF_5-20	b61a7b36be9517d26828b362d8e147e1	78
TARA_N000001390	TV9_171	TARA_082_SRF_5-20	a7cbcf338bce632eeb1d94a010707449	17
TARA_N000001390	TV9_171	TARA_082_SRF_5-20	deb2a198341ff3dcaf8e594767503905	0
TARA_N000001372	TV9_891	TARA_083_SRF_0.8->	f2f8b6bc0f4f3b6be690e0bd0f740a20	3
TARA_N000001372	TV9_891	TARA_083_SRF_0.8->	53cf4eb045f0a758fc188f13fcd54504	0
TARA_N000001372	TV9_891	TARA_083_SRF_0.8->	b61a7b36be9517d26828b362d8e147e1	6
TARA_N000001372	TV9_891	TARA_083_SRF_0.8->	a7cbcf338bce632eeb1d94a010707449	161
TARA_N000001372	TV9_891	TARA_083_SRF_0.8->	deb2a198341ff3dcaf8e594767503905	0
TARA_N000001374	TV9_890	TARA_083_SRF_0.8-5	f2f8b6bc0f4f3b6be690e0bd0f740a20	7
TARA_N000001374	TV9_890	TARA_083_SRF_0.8-5	53cf4eb045f0a758fc188f13fcd54504	0
TARA_N000001374	TV9_890	TARA_083_SRF_0.8-5	b61a7b36be9517d26828b362d8e147e1	1
TARA_N000001374	TV9_890	TARA_083_SRF_0.8-5	a7cbcf338bce632eeb1d94a010707449	23
TARA_N000001374	TV9_890	TARA_083_SRF_0.8-5	deb2a198341ff3dcaf8e594767503905	0
TARA_N000001380	TV9_648	TARA_083_SRF_180-2000	f2f8b6bc0f4f3b6be690e0bd0f740a20	7
TARA_N000001380	TV9_648	TARA_083_SRF_180-2000	53cf4eb045f0a758fc188f13fcd54504	0
TARA_N000001380	TV9_648	TARA_083_SRF_180-2000	b61a7b36be9517d26828b362d8e147e1	1
TARA_N000001380	TV9_648	TARA_083_SRF_180-2000	a7cbcf338bce632eeb1d94a010707449	5
TARA_N000001380	TV9_648	TARA_083_SRF_180-2000	deb2a198341ff3dcaf8e594767503905	0
TARA_N000001378	TV9_647	TARA_083_SRF_20-180	f2f8b6bc0f4f3b6be690e0bd0f740a20	0
TARA_N000001378	TV9_647	TARA_083_SRF_20-180	53cf4eb045f0a758fc188f13fcd54504	0
TARA_N000001378	TV9_647	TARA_083_SRF_20-180	b61a7b36be9517d26828b362d8e147e1	1
TARA_N000001378	TV9_647	TARA_083_SRF_20-180	a7cbcf338bce632eeb1d94a010707449	44
TARA_N000001378	TV9_647	TARA_083_SRF_20-180	deb2a198341ff3dcaf8e594767503905	0
TARA_N000001376	TV9_646	TARA_083_SRF_5-20	f2f8b6bc0f4f3b6be690e0bd0f740a20	0
TARA_N000001376	TV9_646	TARA_083_SRF_5-20	53cf4eb045f0a758fc188f13fcd54504	0
TARA_N000001376	TV9_646	TARA_083_SRF_5-20	b61a7b36be9517d26828b362d8e147e1	0
TARA_N000001376	TV9_646	TARA_083_SRF_5-20	a7cbcf338bce632eeb1d94a010707449	1
TARA_N000001376	TV9_646	TARA_083_SRF_5-20	deb2a198341ff3dcaf8e594767503905	0
TARA_N000001006	TV9_181	TARA_084_SRF_0.8->	f2f8b6bc0f4f3b6be690e0bd0f740a20	2
TARA_N000001006	TV9_181	TARA_084_SRF_0.8->	53cf4eb045f0a758fc188f13fcd54504	0
TARA_N000001006	TV9_181	TARA_084_SRF_0.8->	b61a7b36be9517d26828b362d8e147e1	0
TARA_N000001006	TV9_181	TARA_084_SRF_0.8->	a7cbcf338bce632eeb1d94a010707449	18
TARA_N000001006	TV9_181	TARA_084_SRF_0.8->	deb2a198341ff3dcaf8e594767503905	0
TARA_N000001438	TV9_182	TARA_084_SRF_0.8-5	f2f8b6bc0f4f3b6be690e0bd0f740a20	0
TARA_N000001438	TV9_182	TARA_084_SRF_0.8-5	53cf4eb045f0a758fc188f13fcd54504	0
TARA_N000001438	TV9_182	TARA_084_SRF_0.8-5	b61a7b36be9517d26828b362d8e147e1	1
TARA_N000001438	TV9_182	TARA_084_SRF_0.8-5	a7cbcf338bce632eeb1d94a010707449	8
TARA_N000001438	TV9_182	TARA_084_SRF_0.8-5	deb2a198341ff3dcaf8e594767503905	0
TARA_N000001362	TV9_179	TARA_084_SRF_180-2000	f2f8b6bc0f4f3b6be690e0bd0f740a20	0
TARA_N000001362	TV9_179	TARA_084_SRF_180-2000	53cf4eb045f0a758fc188f13fcd54504	0
TARA_N000001362	TV9_179	TARA_084_SRF_180-2000	b61a7b36be9517d26828b362d8e147e1	0
TARA_N000001362	TV9_179	TARA_084_SRF_180-2000	a7cbcf338bce632eeb1d94a010707449	0
TARA_N000001362	TV9_179	TARA_084_SRF_180-2000	deb2a198341ff3dcaf8e594767503905	0
TARA_N000001442	TV9_183	TARA_084_SRF_20-180	f2f8b6bc0f4f3b6be690e0bd0f740a20	0
TARA_N000001442	TV9_183	TARA_084_SRF_20-180	53cf4eb045f0a758fc188f13fcd54504	0
TARA_N000001442	TV9_183	TARA_084_SRF_20-180	b61a7b36be9517d26828b362d8e147e1	0
[truncated: 2,517 more rows]
