# Supplementary material for: The epibiotic life of the cosmopolitan diatom Fragilariopsis doliolus on heterotrophic ciliates in the open ocean
Source: ISME J. 2018 Jan 18;12(4):1094–108. doi: 10.1038/s41396-017-0029-1 (PMC5864193; doi:10.1038/s41396-017-0029-1)
Supplement: Supplementary file 10 — Table S4 [file 41396_2017_29_MOESM10_ESM.xlsx]

## Sheet: TS4 | Primers
PCR - PRIMER SPECIFIC
Set1_Diatom		Name	Sequence 5'-3'	Fragment length_bp	Th °C
Primers	Forward	427_Diatom_F	AGG-TCT-GGC-AAT-TGS-AAT-GAG	3043	50
	Reverse	D1-562R	CCA-GTG-CTA-GCA-ACA-RAC-ATC
Set2_Tintinnid		Name	Sequence 5'-3'	Fragment length_bp	Th °C
Primers	Forward	18S-Tin3F	GCG-GTA-TTT-ATT-AGA-TAW-CAG-CC	2000	50
	Reverse	28S-TinR1	TGG-TGC-ACT-AGT-ATC-AAA-GT
SEQUENCING PRIMERS
Set1_Diatom		Oligo name	Sequence	Bases	Tm
	Forward	V4f	CCA GCA SCY GCG GTA ATT CC	20	64
	Forward	1389F(V9(Icomm)	TTG TAC ACA CCG CCC	15	48
	Reverse	1510R(V9-Icomm)	CCT-TCY-GCA-GGT-TCA-CCT-AC	20	66
	Reverse	D1-562R	CCA-GTG-CTA-GCA-ACA-RAC-ATC	21	50
Set1_Tintinnid		Oligo name	Sequence	Bases	Tm
	Forward	18S-Tin3F	GCG-GTA-TTT-ATT-AGA-TAW-CAG-CC	23	46.6
	Forward	1389F(V9(Icomm)	TTG TAC ACA CCG CCC	15	48
	Reverse	1510R(V9-Icomm)	CCT-TCY-GCA-GGT-TCA-CCT-AC	20	66
	Reverse	28S-TinR1	TGG-TGC-ACT-AGT-ATC-AAA-GT	20	56

## Sheet: TS4 | Interacting pairs
Combination of couples when both V9 are available in Tara Oceans data. For TI 851, 854, 881, 882, 888 and 890, the diatom or the tintinnid V9 sequence had no match in the Tara data.
V9 AVAILABLE FOR BOTH COUPLES
Station	TI	f2f8_d/b61a_t	f2f8_d/a7cbc_t	53cf_d/a7cbc_t
124	814	x
102	820		x
102	821			x
102	823		x
106	852	x
122	863	x
66	884		x
66	886		x
66	887		x
66	TI_40	x	x
