# Supplementary material for: The epibiotic life of the cosmopolitan diatom Fragilariopsis doliolus on heterotrophic ciliates in the open ocean
Source: ISME J. 2018 Jan 18;12(4):1094–108. doi: 10.1038/s41396-017-0029-1 (PMC5864193; doi:10.1038/s41396-017-0029-1)
Supplement: Supplementary file 11 — Table S5 [file 41396_2017_29_MOESM11_ESM.xlsx]

## Sheet: TS5 | Diatom 18S 
>TI_807_diat_contig-seq
--agctcgtagttggatttgtggtgtgtccagtcggcctttgctctttgagtgacagtgctgtaactggtctgccatgtttgggtggaatctgtgtggcattaagttgtcgtgcaggggatacccatcgtttactgtgaaaaaattagagtgttcaaagcaggcttatgcctctgaatatattagcatggaataataatataggaccttggtactattttgttggtttgcgcactgaggtaatgattaagagggacagttgggggtatttgtatccattgtcagaggtgaaattcttggatttttggaagacaaactactgcgaaagcatttaccaaggatgttttcattatcaagaacgaaagttaggggatcgaagtgattagatacctcgtagaac…
>TI_823_diat_contig_seq
aaagctcgtagttggatttgtggtgtgtccagtcggcctttgctctttgagtgacagtgctgtaactggtctgccatgtttgggtggaatctgtgtggcattaagttgtcgtgcaggggatacccatcgtttactgtgaaaaaattagagtgttcaaagcaggcttatgcctctgaatatattagcatggaataataatataggaccttggtactattttgttggtttgcgcactgaggtaatgattaagagggacagttgggggtatttgtatccattgtcagaggtgaaattcttggatttttggaagacaaactactgcgaaagcatttaccaaggatgttttcattatcaagaacgaaagttaggggatcgaagtgattagatacctcgtagaac…
>TI_814_diat_contig_seq
aaagctcgtagttggatttgtggtgtgtccagtcggcctttgctctttgagtgacagtgctgtaactggtctgccatgtttgggtggaatctgtgtggcattaagttgtcgtgcaggggatacccatcgtttactgtgaaaaaattagagtgttcaaagcaggcttatgcctctgaatatattagcatggaataataatataggaccttggtactattttgttggtttgcgcactgaggtaatgattaagagggacagttgggggtatttgtatccattgtcagaggtgaaattcttggatttttggaagacaaactactgcgaaagcatttaccaaggatgttttcattatcaagaacgaaagttaggggatcgaagtgattagatacctcgtagaac…
>TI_852_diat_contig_seq
-aagctcgtagttggatttgtggtgtgtccagtcggcctttgctctttgagtgacagtgctgtaactggtctgccatgtttgggtggaatctgtgtggcattaagttgtcgtgcaggggatacccatcgtttactgtgaaaaaattagagtgttcaaagcaggcttatgcctctgaatatattagcatggaataataatataggaccttggtactattttgttggtttgcgcactgaggtaatgattaagagggacagttgggggtatttgtatccattgtcagaggtgaaattcttggatttttggaagacaaactactgcgaaagcatttaccaaggatgttttcattatcaagaacgaaagttaggggatcgaagtgattagatacctcgtagaac…
>TI_890_diat_contig_seq
aaagctcgtagttggatttgtggtgtgtccagtcggcctttgctctttgagtgacagtgctgtaactggtctgccatgtttgggtggaatctgtgtggcattaagttgtcgtgcaggggatacccatcgtttactgtgaaaaaattagagtgttcaaagcaggcttatgcctctgaatatattagcatggaataataatataggaccttggtactattttgttggtttgcgcactgaggtaatgattaagagggacagttgggggtatttgtatccattgtcagaggtgaaattcttggatttttggaagacaaactactgcgaaagcatttaccaaggatgttttcattatcaagaacgaaagttaggggatcgaagtgattagatacctcgtagaac…
>TI_863_diat_contig_seq
aaagctcgtagttggatttgtggtgtgtccagtcggcctttgctctttgagtgacagtgctgtaactggtctgccatgtttgggtggaatctgtgtggcattaagttgtcgtgcaggggatacccatcgtttactgtgaaaaaattagagtgttcaaagcaggcttatgcctctgaatatattagcatggaataataatataggaccttggtactattttgttggtttgcgcactgaggtaatgattaagagggacagttgggggtatttgtatccattgtcagaggtgaaattcttggatttttggaagacaaactactgcgaaagcatttaccaaggatgttttcattatcaagaacgaaagttaggggatcgaagtgattagatacctcgtagaac…
>TI_820_diat_contig_seq
----ctcgtagttggatttgtggtgtgtccagtcggcctttgctctttgagtgacagtgctgtaactggtctgccatgtttgggtggaatctgtgtggcattaagttgtcgtgcaggggatacccatcgtttactgtgaaaaaattagagtgttcaaagcaggcttatgcctctgaatatattagcatggaataataatataggaccttggtactattttgttggtttgcgcactgaggtaatgattaagagggacagttgggggtatttgtatccattgtcagaggtgaaattcttggatttttggaagacaaactactgcgaaagcatttaccaaggatgttttcattatcaagaacgaaagttaggggatcgaagtgattagatacctcgtagaac…
>TI_854_V4f_diat_seq
aaagctcgtagttggatttgtggtgtgtccagtcggcctttgctctttgagtgacagtgctgtaactggtctgccatgtttgggtggaatctgtgtggcattaagttgtcgtgcaggggatacccatcgtttactgtgaaaaaattagagtgttcaaagcaggcttatgcctctgaatatattagcatggaataataatataggaccttggtactattttgttggtttgcgcactgaggtaatgattaagagggacagttgggggtatttgtatccattgtcagaggtgaaattcttggatttttggaagacaaactactgcgaaagcatttaccaaggatgttttcattatcaagaacgaaagttaggggatcgaagtgattagatacctcgtagaac…
>TI_888_V4f_diat_seq
-aagctcgtagttggatttgtggtgtgtccagtcggcctttgctctttgagtgacagtgctgtaactggtctgccatgtttgggtggaatctgtgtggcattaagttgtcgtgcaggggatacccatcgtttactgtgaaaaaattagagtgttcaaagcaggcttatgcctctgaatatattagcatggaataataatataggaccttggtactattttgttggtttgcgcactgaggtaatgattaagagggacagttgggggtatttgtatccattgtcagaggtgaaattcttggatttttggaagacaaactactgcgaaagcatttaccaaggatgttttcattatcaagaacgaaagttaggggatcgaagtgattagatacctcgtagaac…
>TI_864_V4f_diat_seq
taagctcgtagttggatttgtggtgtgtccagtcggcctttgctctttgagtgacagtgctgtaactggtctgccatgtttgggtggaatctgtgtggcattaagttgtcgtgcaggggatacccatcgtttactgtgaaaaaattagagtgttcaaagcaggcttatgcctctgaatatattagcatggaataataatataggaccttggtactattttgttggtttgcgcactgaggtaatgattaagagggacagttgggggtatttgtatccattgtcagaggtgaaattcttggatttttggaagacaaactactgcgaaagcatttaccaaggatgttttcattatcaagaacgaaagttaggggatcgaagtgattagatacctcgtagaac…
>TI_882_Diatom_V4f_diat_seq
aaagctcgtagttggatttgtggtgtgtccagtcggcctttgctctttgagtgacagttctgtaactggtctgccatgtttgggtggaatctgtgtggcattaagttgtcgtgcaggggatacccatcgtttactgtgaaaaaattagagtgttcaaagcaggcttatgcctctgaatatattagcatggaataataatataggaccttggtactattttgttggtttgcgcactgaggtaatgattaagagggacagttgggggtatttgtatccattgtcagaggtgaaattcttggatttttggaagacaaactactgcgaaagcatttaccaaggatgttttcattatcaagaacgaaagttaggggatcgaagtgattagatacctcgtagaac…
>TI_825_diat_contig_seq
aaagctcgtagttggatttgtggtgtgtccagtcggcctttgctctttgagtgacagtgctgtaactggtctgccatgtttgggtggaatctgtgtggcattaagttgtcgtgcaggggatacccatcgtttactgtgaaaaaattagagtgttcaaagcaggcttatgcctctgaatatattagcatggaataataatataggaccttggtactattttgttggtttgcgcactgaggtaatgattaagagggacagttgggggtatttgtatccattgtcagaggtgaaattcttggatttttggaagacaaactactgcgaaagcatttaccaaggatgttttcattatcaagaacgaaagttaggggatcgaagtgattagatacctcgtagaac…
>TI_886_contig_diat_seq
aaagctcgtagttggatttgtggtgtgtccagtcggcctttgctctttgagtgacagtgctgtaactggtctgccatgtttgggtggaatctgtgtggcattaagttgtcgtgcaggggatacccatcgtttactgtgaaaaaattagagtgttcaaagcaggcttatgcctctgaatatattagcatggaataataatataggaccttggtactattttgttggtttgcgcactgaggtaatgattaagagggacagttgggggtatttgtatccattgtcagaggtgaaattcttggatttttggaagacaaactactgcgaaagcatttaccaaggatgttttcattatcaagaacgaaagttaggggatcgaagtgattagatacctcgtagaac…
>TI_884_diat_contig_seq
-aagctcgtagttggatttgtggtgtgtccagtcggcctttgctctttgagtgacagtgctgtaactggtctgccatgtttgggtggaatctgtgtggcattaagttgtcgtgcaggggatacccatcgtttactgtgaaaaaattagagtgttcaaagcaggcttatgcctctgaatatattagcatggaataataatataggaccttggtactattttgttggtttgcgcactgaggtaatgattaagagggacagttgggggtatttgtatccattgtcagaggtgaaattcttggatttttggaagacaaactactgcgaaagcatttaccaaggatgttttcattatcaagaacgaaagttaggggatcgaagtgattagatacctcgtagaac…
>TI_821_diat_contig_seq
-aacctcgtagttggatttgtggtgtgtcaaatcggcctttgctctttgagtgacagtgctgtaactggtctgccatgtttgggtggaatctgtgtggcattaagttgtcgtgcaggggatacccatcgtttactgtgaaaaaattagagtgttcaaagcaggcttatgcctctgaatatattagcatggaataataatataggaccttggtactattttgttggtttgcgcactgaggtaatgattaagagggacagttgggggtatttgtatccattgtcagaggtgaaattcttggatttttggaagacaaactactgcaaaagcatttaccaaggatgttttcattatcaagaacgaaagttaggggatcaaagtgattagatacctcgtagaac…
>gi|122831541_Frag.cylindrus
aaagctcgtagttggatttgtggtgtgtccagttggcctttgctctttgagtgatagtgct-ttactggtctgccatgtttgggtggaatctgtgtggcattaagttgtcgtgcaggggatgcccatcgtttactgtgaaaaaattagagtgttcaaagcaggcttatgcctctgaatatattagcatggaataatgatataggaccttggtactattttgttggtttgcgcactgaggtaatgattaagagggacagttgggggtatttgtatccattgtcagaggtgaaattcttggatttttggaagacaaactactgcgaaagcatttaccaaggatgttttcattatcaagaacgaaagttaggggatcgaagtgattagatacctcgtagaac…
>gi|329024946_Unc.Frag
---------------atttgtggtgtgtccagttggcctttgctctttgagtgatagtgct-ttactggtctgccatgtttgggtggaatctgtgtggcattaagttgtcgtgcaggggatgcccatcgtttactgtgaaaaaattagagtgttcaaagcaggcttatgcctctgaatatattagcatggaataatgatataggaccttggtactattttgttggtttgcgcactgaggtaatgattaagagggacagttgggggtatttgtatccattgtcagaggtgaaattcttggatttttggaagacaaactactgcgaaagcatttaccaaggatgttttcattatcaagaacgaaagttaggggatcgaagtgattagatacctcgtagaac…
>gi|955475199_Frag.RCC4293
----ctcgtagttggatttgtggtgtgtccagttggcctttgctctttgagtgatagtgct-ttactggtctgccatgtttgggtggaatctgtgtggcattaagttgtcgtgcaggggatgcccatcgtttactgtgaaaaaattagagtgttcaaagcaggcttatgcctctgaatatattagcatggaataatgatataggaccttggtactattttgttggtttgcgcactgaggtaatgattaagagggacagttgggggtatttgtatccattgtcagaggtgaaattcttggatttttggaagacaaactactgcgaaagcatttaccaaggatgttttcattatcaagaacgaaagttaggggatcgaagtgattagatacctcgtagaac…
>gi|955475199_F.RCC4293
----ctcgtagttggatttgtggtgtgtccagttggcctttgctctttgagtgatagtgct-ttactggtctgccatgtttgggtggaatctgtgtggcattaagttgtcgtgcaggggatgcccatcgtttactgtgaaaaaattagagtgttcaaagcaggcttatgcctctgaatatattagcatggaataatgatataggaccttggtactattttgttggtttgcgcactgaggtaatgattaagagggacagttgggggtatttgtatccattgtcagaggtgaaattcttggatttttggaagacaaactactgcgaaagcatttaccaaggatgttttcattatcaagaacgaaagttaggggatcgaagtgattagatacctcgtagaac…
>gi|122831541_F.cylindrus
aaagctcgtagttggatttgtggtgtgtccagttggcctttgctctttgagtgatagtgct-ttactggtctgccatgtttgggtggaatctgtgtggcattaagttgtcgtgcaggggatgcccatcgtttactgtgaaaaaattagagtgttcaaagcaggcttatgcctctgaatatattagcatggaataatgatataggaccttggtactattttgttggtttgcgcactgaggtaatgattaagagggacagttgggggtatttgtatccattgtcagaggtgaaattcttggatttttggaagacaaactactgcgaaagcatttaccaaggatgttttcattatcaagaacgaaagttaggggatcgaagtgattagatacctcgtagaac…
>gi|291551894_Unc.stram
aaagctcgtagttggatttgtggtgtgtccagttggcctttgctctttgagtgatagtgct-ttactggtctgccatgtttgggtggaatctgtgtggcattaagttgtcgtgcaggggatgcccatcgtttactgtgaaaaaattagagtgttcaaagcaggcttatgcctctgaatatattagcatggaataatgatataggaccttggtactattttgttggtttgcgcactgaggtaatgattaagagggacagttgggggtatttgtatccattgtcagaggtgaaattcttggatttttggaagacaaactactgcgaaagcatttaccaaggatgttttcattatcaagaacgaaagttaggggatcgaagtgattagatacctcgtagaac…
>gi|636658619_Unc.euk
aaagctcgtagttggatttgtggtgtgtccagttggcctttgctctttgagtgatagtgct-ttactggtctgccatgtttgggtggaatctgtgtggcattaagttgtcgtgcaggggatgcccatcgtttactgtgaaaaaattagagtgttcaaagcaggcttatgcctctgaatatattagcatggaataatgatataggaccttggtactattttgttggtttgcgcactgaggtaatgattaagagggacagttgggggtatttgtatccattgtcagaggtgaaattcttggatttttggaagacaaactactgcgaaagcatttaccaaggatgttttcattatcaagaacgaaagttaggggatcgaagtgattagatacctcgtagaac…
>gi|636658756_Unc.euk
aaagctcgtagttggatttgtggtgtgtccagttggcctttgctctttgagtgatagtgct-ttactggtctgccatgtttgggtggaatctgtgtggcattaagttgtcgtgcaggggatgcccatcgtttactgtgaaaaaattagagtgttcaaagcaggcttatgcctctgaatatattagcatggaataatgatataggaccttggtactattttgttggtttgcgcactgaggtaatgattaagagggacagttgggggtatttgtatccattgtcagaggtgaaattcttggatttttggaagacaaactactgcgaaagcatttaccaaggatgttttcattatcaagaacgaaagttaggggatcgaagtgattagatacctcgtagaac…
>gi|955475193_Frag.RCC4289
-----------------ttgtggtgtgtccagttggcctttgctctttgagtgatagtgct-ttactggtctgccatgtttgggtggaatctgtgtggcattaagttgtcgtgcaggggatgcccatcgtttactgtgaaaaaattagagtgttcaaagcaggcttatgcctctgaatatattagcatggaataatgatataggaccttggtactattttgttggtttgcgcactgaggtaatgattaagagggacagttgggggtatttgtatccattgtcagaggtgaaattcttggatttttggaagacaaactactgcgaaagcatttaccaaggatgttttcattatcaagaacgaaagttaggggatcgaagtgattagatacctcgtagaac…
>gi|329025044_Unc.Frag
-----------------ttgtggtgtgtccagttggcctttgctctttgagtgatagtgct-ttactggtctgccatgtttgggtggaatctgtgtggcattaagttgtcgtgcaggggatgcccatcgtttactgtgaaaaaattagagtgttcaaagcaggcttatgcctctgaatatattagcatggaataatgatataggaccttggtactattttgttggtttgcgcactgaggtaatgattaagagggacagttgggggtatttgtatccattgtcagaggtgaaattcttggatttttggaagacaaactactgcgaaagcatttaccaaggatgttttcattatcaagaacgaaagttaggggatcgaagtgattagatacctcgtagaac…
>gi|955475193_F.RCC4289
-----------------ttgtggtgtgtccagttggcctttgctctttgagtgatagtgct-ttactggtctgccatgtttgggtggaatctgtgtggcattaagttgtcgtgcaggggatgcccatcgtttactgtgaaaaaattagagtgttcaaagcaggcttatgcctctgaatatattagcatggaataatgatataggaccttggtactattttgttggtttgcgcactgaggtaatgattaagagggacagttgggggtatttgtatccattgtcagaggtgaaattcttggatttttggaagacaaactactgcgaaagcatttaccaaggatgttttcattatcaagaacgaaagttaggggatcgaagtgattagatacctcgtagaac…
>gi|955475200_Fr.cylin
-----------------ttgtggtgtgtccagttggcctttgctctttgagtgatagtgct-ttactggtctgccatgtttgggtggaatctgtgtggcattaagttgtcgtgcaggggatgcccatcgtttactgtgaaaaaattagagtgttcaaagcaggcttatgcctctgaatatattagcatggaataatgatataggaccttggtactattttgttggtttgcgcactgaggtaatgattaagagggacagttgggggtatttgtatccattgtcagaggtgaaattcttggatttttggaagacaaactactgcgaaagcatttaccaaggatgttttcattatcaagaacgaaagttaggggatcgaagtgattagatacctcgtagaac…
>gi|45356678_F.cylindrus_CCMP1102
aaagctcgtagttggatttgtggtgtgtccagttggcctttgctctttgagtgatagtgct-ttactggtctgccatgtttgggtggaatctgtgtggcattaagttgtcgtgcaggggatgcccatcgtttactgtgaaaaaattagagtgttcaaagcaggcttatgcctctgaatatattagcatggaataatgatataggaccttggtactattttgttggtttgcgcactgaggtaatgattaagagggacagttgggggtatttgtatccattgtcagaggtgaaattcttggatttttggaagacaaactactgcgaaagcatttaccaaggatgttttcattatcaagaacgaaagttaggggatcgaagtgattagatacctcgtagaac…
>gi|133901624_Bac
aaagctcgtagttggatttgtggtgtgtccagttggcctttgctctttgagtgatagtgct-ttactggtctgccatgtttgggtggaatctgtgtggcattaagttgtcgtgcagggggtgcccatcgtttactgtgaaaaaattagagtgttcaaagcaggcttatgcctctgaatatattagcatggaataatgatataggaccttggtactattttgttggtttgcgcactgaggtaatgattaagagggacagttgggggtatttgtatccattgtcagaggtgaaattcttggatttttggaagacaaactactgcgaaagcatttaccaaggatgttttcattatcaagaacgaaagttaggggatcgaagtgattagatacctcgtagaac…
>gi|329025084_Unc.Frag
-----tcgtagttggatttgtggtgtgtccagttggcctttgctctttgagtgatagtgct-ttactggtctgccatgtttgggtggaatctgtgtggcattaagttgtcgtgcaggggatgcccatcgtttactgtgaaaaaattagagtgttcaaagcaggcttatgcctctgaatatattagcatggaataatgatataggaccttggtactattttgttggtttgcgcactgaggtaatgattaagagggacagttgggggtatttgtatccattgtcagaggtgaaattcttggatttttggaagacaaactactgcgaaagcatttaccaaggatgttttcattatcaagaacgaaagttaggggatcgaagtgattagatacctcgtagaac…
>gi|329024851_Unc.Frag
aaagctcgtagttggatttgtggtgtgtccagttggcctttgctctttgagtgatagtgct-ttactggtctgccatgtttgggtggaatctgtgtggcattaagttgtcgtgcaggggatgcccatcgtttactgtgaaaaaattagagtgttcaaagcaggcttatgcctctgaatatattagcatggaataatgatataggaccttggtactattttgttggtttgcgcactgaggtaatgattaagagggacagttgggggtatttgtatccattgtcagaggtgaaattcttggatttttggaagacaaactactgcgaaagcatttaccaaggatgttttcattatcaagaacgaaagttaggggatcgaagtgattagatacctcgtagaac…
>gi|13447494_Unc.diat
aaagctcgtagttggatttgtggtgtgtccagtcggcctttgctctttgagtgatagtgctgttactggtctgccatgtttgggtggaatctgtgtggcattaagttgtcgtgcaggggatgcccatcgtttactgtgaaaaaattagagtgttcaaagcaggcttatgcctctgaatatattagcatggaataatgatataggaccttggtactattttgttggtttgcgcactgaggtaatgattaagagggacagttgggggtatttgtatccattgtcagaggtgaaattcttggatttttggaagacaaactactgcgaaagcatttaccaaggatgttttcattatcaagaacgaaagttaggggatcgaagtgattagatacctcgtagaac…
>gi|674654393_F.kerguelensis
aaagctcgtagttggatttgtggtgtgtccagtcggcctttgctctttgagtgatagtgctgttactggtctgccatgtttgggtggaatctgtgtggcattaagttgtcgtgcaggggatgcccatcgtttactgtgaaaaaattagagtgttcaaagcaggcttatgcctctgaatatattagcatggaataatgatataggaccttggtactattttgttggtttgcgcactgaggtaatgattaagagggacagttgggggtatttgtatccattgtcagaggtgaaattcttggatttttggaagacaaactactgcgaaagcatttaccaaggatgttttcattatcaagaacgaaagttaggggatcgaagtgattagatacctcgtagaac…
>gi|28316557_Frag.sublineata
aaagctcgtagttggatttgtggtgtgtccagtcggcctttgctctttgagtgatagtgctgttactggtctgccatgtttgggtggaatctgtgtggcattaagttgtcgtgcaggggatgcccatcgtttactgtgaaaaaattagagtgttcaaagcaggcttatgcctctgaatatattagcatggaataatgatataggaccttggtactattttgttggtttgcgcactgaggtaatgattaagagggacagttgggggtatttgtatccattgtcagaggtgaaattcttggatttttggaagacaaactactgcgaaagcatttaccaaggatgttttcattatcaagaacgaaagttaggggatcgaagtgattagatacctcgtagaac…
>gi|118420218_Unc
aaagctcgtagttggatttgtggtgtgtccagtcggcctttgctctttgagtgattgtgctgttactggtctgccatgtttgggtggaatctgtgtggcattaagttgtcgtgcaggggatgcccatcgtttactgtgaaaaaattagagtgttcaaagcaggcttatgcctctgaatatattagcatggaataatgatataggaccttggtactattttgttggtttgcgcactgaggtaatgattaagagggacagttgggggtatttgtatccattgtcagaggtgaaattcttggatttttggaagacaaactactgcgaaagcatttaccaaggatgttttcattatcaagaacgaaagttaggggatcgaagtgattagatacctcgtagaac…
>gi|316990803_Unc
aaagctcgtagttggatttgtggtgtgtccagtcggcctttgctctttgagtgattgtgctgttactggtctgccatgtttgggtggaatctgtgtggcattaagttgtcgtgcaggggatgcccatcgtttactgtgaaaaaattagagtgttcaaagcaggcttatgcctctgaatatattagcatggaataatgatataggaccttggtactattttgttggtttgcgcactgaggtaatgattaagagggacagttgggggtatttgtatccattgtcagaggtgaaattcttggatttttggaagacaaactactgcgaaagcatttaccaaggatgttttcattatcaagaacgaaagttaggggatcgaagtgattagatacctcgtagaac…
>gi|316990804|gb|HQ222499.1|_Unc_AN0680L11*
aaagctcgtagttggatttgtggtgtgtccagtcggcctttgctctttgagtgattgtgctgttactggtctgccatgtttgggtggaatctgtgtggcattaagttgtcgtgcaggggatgcccatcgtttactgtgaaaaaattagagtgttcaaagcaggcttatgcctctgaatatattagcatggaataatgatataggaccttggtactattttgttggtttgcgcactgaggtaatgattaagagggacagttgggggtatttgtatccattgtcagaggtgaaattcttggatttttggaagacaaactactgcgaaagcatttaccaaggatgttttcattatcaagaacgaaagttaggggatcgaagtgattagatacctcgtagaac…
>gi|540355826_Unc.euk
aaagctcgtagttggatttgtggtgtgtccagtcggcctttgctctttgagtgattgtgctgttactggtctgccatgtttgggtggaatctgtgtggcattaagttgtcgtgcaggggatgcccatcgtttactgtgaaaaaattagagtgttcaaagcaggcttatgcctctgaatatattagcatggaataatgatataggaccttggtactattttgttggtttgcgcactgaggtaatgattaagagggacagttgggggtatttgtatccattgtcagaggtgaaattcttggatttttggaagacaaactactgcgaaagcatttaccaaggatgttttcattatcaagaacgaaagttaggggatcgaagtgattagatacctcgtagaac…
>gi|385663508_Unc
aaagctcgtagttggatttgtggtgtgtccagtcggcctttgctctttgagtgatagtgttgtaactggtctgccatgtttgggtggaacctgtgtggcattaagttgtcgtgcaggggatgcccatcgtttactgtgaaaaaattagagtgttcaaagcaggcttatgcct-tgaatatattagcatggaataataatataggaccttggtactattttgttggtttgcgcactgaggtaatggttaagagggacagttgggggtatttgtatccattgtcagaggtgaaattcttggatttttagaagacaaactactgcgaaagcatttaccaaggatgttttcattatcaagaacgaaagttaggggatcgaagtgattagatacctcgtagaac…
>gi|558095551_Unc
aaagctcgtagttggatttgtggtgtgtccagtcggcctttgctctttgagtgatagtgctg-cactggtctgccatgtttgggtggaatctgtgtggcattaagttgtcgtgcaggggatgcccatcgtttactgtgaaaaaattagagtgttcaaagcaggcttatgcct-tgaatatattagcatggaataataatataggaccttagtactattttgttggtttgcgcactgaggtaatgattaagagggacagttgggggtatttgtatccattgtcagaggtgaaattcttggatttttggaagacaaactactgcgaaagcatttaccaaggatgttttcattatcaagaacgaaagttaggggatcgaagtgattagatacctcgtagaac…
>gi|540355831_Unc.euk
aaagctcgtagttggatttgtggtgtgtccagtcggcctttgctctttgagtgattgtgctg-tactggtctgccatgtttgggtggaatctgtgtggcattaagttgtcgtgcaggggatgcccatcgtttactgtgaaaaaattagagtgttcaaagcaggcttatgcct-tgaatatattagcatggaataatgatataggaccttggtactattttgttggtttgcgcactgaggtaatgattaagagggacagttgggggtatttgtatccattgtcagaggtgaaattcttggatttttggaagacaaactactgcgaaagcatttaccaaggatgttttcattatcaagaacgaaagttaggggatcgaagtgattagatacctcgtagaac…
>gi|122831540_F.curta
aaagctcgtagttggatttgtggtgtgtccagtcggcctttgctctttgagtgatagtgctgttactggtctgccatgtttgggtggaatctgtgtggcattaagttgtcgtgcaggggatgcccatcgtttactgtgaaaaaattagagtgttcaaagcaggcttatgcctctgaatatattagcatggaataatgatataggaccttggtactattttgttggtttgcgcactgaggtaatgattaagagggacagttgggggtatttgtatccattgtcagaggtgaaattcttggatttttggaagacaaactactgcgaaagcatttaccaaggatgttttcattatcaagaacgaaagttaggggatcgaagtgattagatacctcgtagaac…
>gi|385663502_Unc.euk
aaagctcgtagttggatttgtggtgtgtccagtcggcctttgctctttgagtgactgagctgttactggtctgccatgtttgggtggaatctgtgtggcattaagttgtcgtgcaggggatacccatcgtttactgtgaaaaaattagagtgttcaaagcaggcttatgcctctgaatatattagcatggaataatgatataggaccttggtactattttgttggtttgcgcactgaggtaatgattaagagggacagttgggggtatttgtatccattgtcagaggtgaaattcttggatttttggaagacaaactactgcgaaagcatttaccaaggatgttttcattatcaagaacgaaagttaggggatcgaagtgattagatacctcgtagaac…
>gi|636658875_Unc.euk
aaagctcgtagttggatttgtggtgtgtccagtcggcctttgctctttgagtgatagtgttgttactggtctgccatgtttgggtggaatctgtgtggcattaagttgtcgtgcaggggatgcccatcgtttactgtgaaaaaattagagtgttcaaagcaggcttatgcctctgaatatattagcatggaataatgatataggaccttggtactattttgttggtttgcgcactgaggtaatgattaagagggacagttgggggtatttgtatccattgtcagaggtgaaattcttggatttttggaagacaaactactgcgaaagcatttaccaaggatgttttcattatcaagaacgaaagttaggggatcgaagtgattagatacctcgtagaac…
>gi|642527_Pn.pungens
aaagctcgtagttggatttgtggtgtgtccagtcggcctttgctctttgagtgattgcgctg-tactggtctgccatgtttgggtggaatctgtgtggcattaagttgtcgtactgagggtgcccatcgtttactgtgaaaaaattagagtgttcaaagcaggcttatgccgttgaatatattagcatggaataatgatataggaccttggtactattttgttggtttgcgcactaaggtaatgattaagagggacagttgggggtatttgtatccattgtcagaggtgaaattcttggatttttggaagacaaactactgcgaaagcatttaccaaggatgttttcattatcaagaacgaaagttaggggatcgaagtgattagatacctcgtagaac…
>gi|960499827_Pn.brasiliana
aaagctcgtagttggatttgtggtgtgtccagtcggcctttgctctttgagtgattgtgctg-tactggtctgccatgtttgggtggaatctgtgtggcattaggttgtcgtgcaggggatgcccatcgtttactgtgaaaaaattagagtgttcaaagcaggcttatgccgttgaatatattagcatggaataataatataggaccttggtactattttgttggtttgcgcactaaggtaatgattaagagggacagttgggggtatttgtatccattgtcagaggtgaaattcttggatttttggaagacaaactactgcgaaagcatttaccaaggatgttttcattatcaagaacgaaagttaggggatcgaagtgattagatacctcgtagaac…
>gi|642528_Pn.multiseries
aaagctcgtagttggatttgtggtgtgtccagtcggcctttgctctttgagtgattgcgctg-tactggtctgccatgtttgggtggaatctgtgtggcattaagttgtcgtgcaggggatgcccatcgtttactgtgaaaaaattagagtgttcaaagcaggcttatgccgttgaatatattagcatggaataatgatataggaccttggtactattttgttggtttgcgcactaaggtaatgattaagagggacagttgggggtatttgtatccattgtcagaggtgaaattcttggatttttggaagacaaactactgcgaaagcatttaccaaggatgttttcattatcaagaacgaaagttaggggatcgaagtgattagatacctcgtagaac…
>TI_851_diat_contig_seq
aaagcttgtagttggattagtggtgtgtccagttggcctttgctctttgagtgacagtgctgtaactggtctgccatgtttgggtggaatctgtgtggcattaagttgttgtgcaggggatacccaccgtttactgtgaaaaaattagagcgttcaaagcaggcttatgcctctgaatatattagcatggaataataatatagaaccttggtactattttgttggtttgcgcactgaggtaatgattaagagggacagtt-gggatatttgtatccattgtcagaggtgaaattcttgaatttttggaagacaaattactgcaaaagcatttaccaaggatgttttcattatcaagaacaaaagttaggggatcaaagtgattagatacctcgtagaac…
>TI_808_V4F
-------------------------------gtcggcctttgctctttgagtgacagtgctgtaactggtctgccatgtttgggtggaatctgtgtggcattaagttgtcgtgcaggggatacccatcgtttactgtgaaaaaattagagtgttcaaagcaggcttatgcctctgaatatattagcatggaataataatataggaccttggtactattttgttggtttgcgcactgaggtaatgattaagagggacagttgggggtatttgtatccattgtcagaggtgaaattcttggatttttggaagacaaactactgcgaaagcatttaccaaggatgttttcattatcaagaacgaaagttaggggatcgaagtgattagatacctcgtagaac…
>gi|283853989_Pn.CCMP1309
aaagctcgtagttggatttgtggtgtgtccagtcggcctttgctctttgagtgattgtgctg-tactggtctgccatgtttgggtggaatctgtgtggcattaagttgtcgtgcaggggatgcccatcgtttactgtgaaaaaattagagtgttcaaagcaggcttatgccgttgaatatattagcatggaataatgatataggaccttggtactattttgttggtttgcgcactaaggtaatgattaagagggacagttgggggtatttgtatccattgtcagaggtgaaattcttggatttttggaagacaaactactgcgaaagcatttaccaaggatgttttcattatcaagaacgaaagttaggggatcgaagtgattagatacctcgtagaac…
>gi|209170684_Pn.delicatissima
----ctcgtagttggatttgtggtgtgtccagtcgacctttgctctttgagtgattgtgttg-tactggtctgccatgtttgggtggaatctgtgtggcattaagttgtcgtgcaggggatgcccatcgtttactgtgaaaaaattagagtgttcaaagcaggcttatgccgttgaatatattagcatggaataatgatataggaccttggtactattttgttggtttgcgcactaaggtaatgattaagagggacagttgggggtatttgtatccattgtcagaggtgaaattcttggatttttggaagacaaactactgcgaaagcatttaccaaggatgttttcattatcaagaacgaaagttaggggatcgaagtgattagatacctcgtagaac…
>gi|89511755_Pn.multiseries
aaagctcgtagttggatttgtggtgtgtccagtcggcctttgctctttgagtgattgcgctg-tactggtctgccatgtttgggtggaatctgtgtggcattaagttgtcgtgcaggggatgcccatcgtttactgtgaaaaaattagagtgttcaaagcaggcttatgccgttgaatatattagcatggaataatgatataggaccttggtactattttgttggtttgcgcactaaggtaatgattaagagggacagttgggggtatttgtatccattgtcagaggtgaaattcttggatttttggaagacaaactactgcgaaagcatttaccaaggatgttttcattatcaagaacgaaagttaggggatcgaagtgattagatacctcgtagaac…
>gi|283853987_Pn.pungens
aaagctcgtagttggatttgtggtgtgtccagtcggcctttgctctttgagtgattgcgctg-tactggtctgccatgtttgggtggaatctgtgtggcattaagttgtcgtactgagggtgcccatcgtttactgtgaaaaaattagagtgttcaaagcaggcttatgccgttgaatatattagcatggaataatgatataggaccttggtactattttgttggtttgcgcactaaggtaatgattaagagggacagttgggggtatttgtatccattgtcagaggtgaaattcttggatttttggaagacaaactactgcgaaagcatttaccaaggatgttttcattatcaagaacgaaagttaggggatcgaagtgattagatacctcgtagaac…
>gi|337289606_Pn.RCC2004
aaagctcgtagttggatttgtggtgtgtccagtcggcctttgctctttgagtgattgtgctg-tactggtctgccatgtttgggtggaatctgtgtggcattaagttgtcgtgcaggggatgcccatcgtttactgtgaaaaaattagagtgttcaaagcaggcttatgccgttgaatatattagcatggaataatgatataggaccttggtactattttgttggtttgcgcactaaggtaatgattaagagggacagttgggggtatttgtatccattgtcagaggtgaaattcttggatttttggaagacaaactactgcgaaagcatttaccaaggatgttttcattatcaagaacgaaagttaggggatcgaagtgattagatacctcgtagaac…
>gi|372292200_Pnaustralis
aaagctcgtagttggatttgtggtgtgtccagtcggcctttgctctttgagtgattgcgctg-tactggtctgccatgtttgggtggaatctgtgtggcattaagttgtcgtgcaggggatgcccatcgtttactgtgaaaaaattagagtgttcaaagcaggcttatgccgttgaatatattagcatggaataatgatataggaccttggtactattttgttggtttgcgcactaaggtaatgattaagagggacagttgggggtatttgtatccattgtcagaggtgaaattcttggatttttggaagacaaactactgcgaaagcatttaccaaggatgttttcattatcaagaacgaaagttaggggatcgaagtgattagatacctcgtagaac…
>gi|354551340_Pn.heimii
aaagctcgtagttggatttgtggtgtgtccagtcggcctttgctctttgagtgattgtgctg-tactggtctgccatgtttgggtggaatctgtgtggcattaggttgtcgtgcaggggatgcccatcgtttactgtgaaaaaattagagtgttcaaagcaggcttatgccgttgaatatattagcatggaataatgatataggaccttggtactattttgttggtttacgcactaaggtaatgattaagagggacagttgggggtatttgtatccattgtcagaggtgaaattcttggatttttggaagacaaactactgcgaaagcatttaccaaggatgttttcattatcaagaacgaaagttaggggatcgaagtgattagatacctcgtagaac…
>gi|283853983_Pn.multiseries
aaagctcgtagttggatttgtggtgtgtccagtcggcctttgctctttgagtgattgcgctg-tactggtctgccatgtttgggtggaatctgtgtggcattaagttgtcgtgcaggggatgcccatcgtttactgtgaaaaaattagagtgttcaaagcaggcttatgccgttgaatatattagcatggaataatgatataggaccttggtactattttgttggtttgcgcactaaggtaatgattaagagggacagttgggggtatttgtatccattgtcagaggtgaaattcttggatttttggaagacaaactactgcgaaagcatttaccaaggatgttttcattatcaagaacgaaagttaggggatcgaagtgattagatacctcgtagaac…
>gi|283853984_Pn.pseudodelicatissima
aaagctcgtagttggatttgtggtgtgtccagtcggccttcgctttt--agtgatagcgctg-tactggtctgccatgtttgggtggaatctgtgtggcattaggttgtcgtgcaggggatgcccatcgtttactgtgaaaaaattagagtgttcaaagcaggcttatgccgttgaatatattagcatggaataataatataggaccttggtactattttgttggtttgcgcactaaggtaatgattaagagggacagttgggggtatttgtatccattgtcagaggtgaaattcttggatttttggaagacaaactactgcgaaagcatttaccaaggatgttttcattatcaagaacgatagttaggggatcgaagtgattagatacctcgtagaac…
>TI_887_diat_contig_seq
------------------------------------------------------------------------------------------------------------------------------------------------------------------------------------------------------------------------------------------------------------ggacagttgggggtatttgtatccattgtcagaggtgaaattcttggatttttggaagacaaactactgcgaaagcatttaccaaggatgttttcattatcaagaacgaaagttaggggatcgaagtgattagatacctcgtagaac…
>gi|457864484TpCCMP_1335
-aagctcgtagttggatttctggcaggagcgaccggtct---cacactcagtgcgagaactcgtgttgtctcgccatccttggggatatcctgtttggcattaagttgtcgggcaggggatacccatcgtttactgtgaaaaaattagagtgtttaaagcaggctta--ccgttgaatatattagcatggaataataagataggaccctggtactattttgttggtttgcgcaccgaggtaatgattaaaagagacaggcggggctattcgtatgcattgtcagaggtgaaattcttggatttctgcaagacgaactactgcgaaagcatttagcaaggatgttttcattatcaagaacgaaagttaggggatcgaagtgattagatacctcgtagaac…
>gi|32395721_Chaetodebilis
-aagctcgtagttggatttgtggtgcgacggatcggtcc---gacctttggtgggtac-tcgatgttgtcgcgccatccttgagtgg-ttcgtcctggcattaagttgtcgggcggcagccgctcatcgtttactgtgagaaaattagagtgttcaaagcaggctta--ccgttgaatatactagcatggaataataagataggacctcggtactattttgttggtttgagaaccaaggtaatgatcaatagggacagttgggggtattcgtatcagttgtcagaggtgaaattcttagatttacggaagacgaactactgcgaaagcatttaccaaggatgttttcattatcaagaacgaaagtatggggatcgaagtgattagatacctcgtagtac…

## Sheet: TS5 | Diatom ITS,28S
>TI_807_diat_contig-seq
tcattgtgaattcgatttcattgtcagtatgattgccttggttatctgctggcactgtcgtcaaactttttttgattcttacttgctagtgtaggtttcattcagtgacatatgattcatttctatcatgttgtcacacccccatctttttacgattggtaactggaaagaaccaaatgacctcaagcaaaatgcagtgttgtgccgccaacgccctctgtatattataactaataacttacaactttcagcgatggatgtctaggctcccacaacgatgaagaacgcagcgaaatgcgatacgtaatgcgaattgcaagacctcgtgaatcattaagattttgaacgcacattgcgcttccgggatttttccggtagcatgcttgtctgagtgtctgt…
>TI_814_diat_contig_seq
tcattgtgaattcgatttcattgtcagtatgattgccttggttatctgctggcactgtcgtcaaactttttttgattcttacttgctagtgtaggtttcattcagtgacatatgattcatttctatcatgttgtcacacccccatctttttacgattggtaactggaaagaaccaaatgacctcaagcaaaatgcag----------------------------------------------------------------------------------------------------------------------------------------------------------------------------------------------------------…
>TI_820_diat_contig_seq
tcattgtgaattcgatttcattgtcagtatgattgccttggttatctgctggcactgtcgtcaaactttttttgattcttacttgctagtgtaggtttcattcagtgacatatgattcatttctatcatgttgtcacacccccatctttttacgattggtaactggaaagaaccaaatgacctcaagcaaaatgcagtgttgtgccgccaacgccctctgtatattataactaataacttacaactttcagcgatggatgtcta---------------------------------------------------------------------------------------------------------------------------------------…
>TI_813_contig_diat_seq
tcattgtgaattcgatttcattgtcagtatgattgccttggttatctgctggcactgtcgtcaaactttttttgattcttacttgctagtgtaggtttcattcagtgacatatgattcatttctatcatgtt---------------------------------------------------------------------------------------------------------------------------------------------------------------------------------------------------------------------------------------------------------------------------…
>TI_811_diat_contig
tcattgtgaattcgatttcattgtcagtatgattgccttggttatctgctggcactgtcgtcaaactttttttgattcttacttgctagtgtaggtttcattcagtgacatatgattcatttctatcatgttgtcacacccccatctttttacgattggtaactggaaagaaccaaatgacctcaagcaaaatgcagtgttgtgccgccaacgccctctgtatattataactaataacttacaactttcagcgatggatgtctaggctcccacaacgatgaagaacgcagcgaaatgcgatacgtaatgcgaattgcaagacctcgtgaatcattaagattttgaacgcacattgcgcttccgggatttttccggtagcatgcttgtctgagtgtctgt…
>TI_854_diat_contig
tcattgtgaattcgatttcattgtcagtatgattgccttggttatctgctggcactgtcgtcaaactttttttgattcttacttgctagtgtaggtttcattcagtgacatatgattcatttctatcatgttgtcacacccccatctttttacgattggtaactggaaagaaccaaatgacctcaagcaaaatgcagtgttgtgccgccaacgccctctgtatattataactaataacttacaactttcagcgatggatgtctaggctcccacaacgatgaagaacgcagcgaaatgcgatacgtaatgcgaattgcaagacctcgtgaatcattaagattttgaacgcacattgcgcttccgggatttttccggtagcatgcttgtctgagtgtctgt…
>TI_808_1510R_1389F_D1562_diat_seq
tcattgtgaattcgatttcattgtcagtatgattgccttggttatctgctggcactgtcgtcaaactttttttgattcttacttgctagtgtaggtttcattcagtgacatatgattcatttctatcatgttgtcacacccccatctttttacgattggtaactggaaagaaccaaatgacctcaagcaaaatgcagtgttgtgccgccaacgccctctgtatattataactaataacttacaactttcagcgatggatgtctaggctcccacaacgatgaagaacgcagcgaaatgcgatacgtaatgcgaattgcaagacctcgtgaatcattaagattttgaacgcacattgcgcttccgggatttttccggtagcatgcttgtctgagtgtctgt…
>TI_823_diat_contig_seq
tcattgtgaattcgatttcattgtcagtatgattaccttggttatctgctggcactgtcgtcaaactttttttgattcttacttgctagtgtaggtttcattcagtgacatatgattcatttctatcatgttgtcacacccccatctttttacgattggtaactggaaagaaccaaatgacctcaagcaaaatgcagtgttgtgccgccaacgccctctgtatattataactaataacttacaactttcagcgatggatgtctaggctcccacaacgatgaagaacgcagcgaaatgcgatacgtaatgcgaattgcaagacctcgtgaatcattaagattttgaacgcacattgcgcttccgggatttttccggtagcatgcttgtctgagtgtctgt…
>TI_852_diat_contig_seq
tcattgtgaattcgatttcattgtcagtatgattgccttggttatctgctggcactgtcgtcaaacttcttttgattcttacttgctagtgtaggtttcattcagtgacatatgattcatttctatcatgttgtcacacccccatctttttacgattggtaactggaaagaaccaaatgacctcaagcaaaatgcagtgttgtgccgccaacgccctctgtatattataactaataacttacaactttcagcgatggatgtctaggctcccacaacgatgaagaacgcagcgaaatgcgatacgtaatgcgaattgcaagacctcgtgaatcattaagattttgaacgcacattgcgcttccgggatttttccggtagcatgcttgtctgagtgtctgt…
>TI_825_diat_contig_seq
tcattgtgaattcgatttcattgtcagtatgattgccttggttatctgctggtattgtcgtcaaactttttttgattcttacttgctagtgtaggtttcattcagtgacatatgattcatttctatcatgttgtcacacccccatctttttacgattggtaactggaaagaaccaaatgacctcaagcaaaatgcagtgttgtgccgccaacgccctctgtatattataactaataacttacaactttcagcgatggatgtctaggctcccacaacgatgaagaacgcagcgaaatgcgatacgtaatgcgaattgcaagacctcgtgaatcattaagattttgaacgcacattgcgcttccgggatttttccggtagcatgcttgtctgagtgtctgt…
>TI_886_contig_diat_seq
tcattgtgaattcgatttcagtgtcagtatgattgccttggttatctgctggcgctgtcgtcaaactttttttgattcttacttgctagtgtaggtttcattcagtgacatatgattcatttctatcatgttgtcacacccccatctttttacgattggtaactggaaagaaccaaatgacctcaagcaaaatgcagtgttgtgccgccaacgccctctgtatattataactaataacttacaactttcagcgatggatgtctaggctcccacaacgatgaagaacgcagcgaaatgcgatacgtaatgcgaattgcaagacctcgtgaatcattaagattttgaacgcacattgcgcttccgggatttttccggtagcatgcttgtctgagtgtctgt…
>TI_888_diat_contig_seq
tcattgtgaattcgatttcagtgtcagtatgattgccttggttatctgctggcgctgtcgtcaaactttttttgattcttacttgctagtgtaggtttcattcagtgacatatgattcatttctatcatgttgtcacacccccatctttttacgattggtaactggaaagaaccaaatgacctcaagcaaaatgcagtgttgtgccgccaacgccctctgtatattataactaataacttacaactttcagcgatggatgtctaggctcccacaacgatgaagaacgcagcgaaatgcgatacgtaatgcgaattgcaagacctcgtgaatcattaagattttgaacgcacattgcgcttccgggatttttccggtagcatgcttgtctgagtgtctgt…
>TI_887_diat_contig_seq
tcattgtgaattcgatttcagtgtcagtatgattgccttggttatctgctggcactgtcgtcaaactttttttgattcttacttgctagtgtaggtttcattcagtgacatatgattcatttctatcatgttgtcacacccccatctttttacgattggtaactggaaagaaccaaatgacctcaagcaaaatgcagtgttgtgccgccaacgccctctgtatattataactaataacttacaactttcagcgatggatgtctaggctcccacaacgatgaagaacgcagcgaaatgcgatacgtaatgcgaattgcaagacctcgtgaatcattaagattttgaacgcacattgcgcttccgggatttttccggtagcatgcttgtctgagtgtctgt…
>TI_882_diat_contig_seq
tcattgtgaattcgatttcagtgtcaatatgattgccttggttatctgctggcactgtcgtcaaactttttttgattcttacttgctagtgtaggtttcattcagtgacatatgattcatttctatcatgttgtcacacccccatctttttacgattggtaactggaaagaaccaaatgacctcaagcaaaatgcagtgttgtgccgccaacgccctctgtatattataactaataacttacaactttcagcgatggatgtctaggctcccacaacgatgaagaacgcagcgaaatgcgatacgtaatgcgaattgcaagacctcgtgaatcattaagattttgaacgcacattgcgcttccgggatttttccggtagcatgcttgtctgagtgtctgt…
>TI_884_diat_contig_seq
tcattgtgaattcgatttcagtgtcagtatgattgccttggttatctgctggcactgtcgtcaaactttttttgattcttacttgctagtgtaggtttcattcagtgacatatgattcatttctatcatgttgtcacacccccatctttttacgattggtaactggaaagaaccaaatgacctcaagcaaaatgcagtgttgtgccgccaacgccctctgtatattataactaataacttacaactttcagcgatggatgtctaggctcccacaacgatgaagaacgcagcgaaatgcgatacgtaatgcgaattgcaagacctcgtgaatcattaagattttgaacgcacattgcgcttccgggatttttccggtagcatgcttgtctgagtgtcagt…
>TI_890_diat_contig_seq
tcattgtgaattcgatttcagtgtcagtatgattgccttggttatctgctggcactgtcgtcaaactttttttgattcttacttgctagtgtaggtttcattcagtgacatatgattcatttctatcatgttgtcacacccccatctttttacgattggtaactggaaagaaccaaatgacctcaagcaaaatgcagtgttgtgccgccaacgccctctgtatattataactaataacttacaactttcagcgatggatgtctaggctcccacaacgatgaagaacgcagcgaaatgcgatacgtaatgcgaattgcaagacctcgtgaatcattaagattttgaacgcacattgcgcttccgggatttttccggtagcatgcttgtctgagtgtctgt…
>TI_881_diat_contig_seq
tcattgtgaattcgatttcagtgtcagtatgattgccttggttatctgctggcactgtcgtcaaactttttttgattcttacttgctagtgtaggtttcattcagtgacatatgattcatttctatcatgttgtcacacccccatctttttacgattggtaactggaaagaaccaaatgacctcaagcaaaatgcagtgttgtgccgccaacgccctctgtatattataactaataacttacaactttcagcgatggatgtctaggctcccacaacgatgaagaacgcagcgaaatgcgatacgtaatgcgaattgcaagacctcgtgaatcattaagattttgaacgcacattgcgcttccgggatttttccggtagcatgcttgtctgagtgtctgt…
>TI_821_diat_contig_seq
tcattgtgaattcgatttcagtgtcagtatgattgcctcggttatctgctggcactgttgtcaaactttttttgattcttacttgctagtgtaggtttcattcagtgacatatgattcatttctatcatgttgtcacacccccatctttttacgattggtaactggaaagaaccaaaggacctcaagcaaaatgcagtgttgtgccgccaacgccctctgtatattataactaataacttacaactttcagcgatggatgtctaggctcccacaacgatgaagaacgcagcgaaatgcgatacgtaatgcaaattgcaagacctcgtgaatcattaagattttgaacgcacattgcgcttctgggatttttccagtgtcatgcttgtctgagtgtctgt…
>TI_851_diat_contig_seq
tcattgtgaattcgatttcagtgtcagtatgattgccttggttatctgctggcactgttgccaaactttttttgattcttacttgctagtgtaggtttcattcagtgacatatgattcatttctatcatgttgtcacaccctcatctttttacgattggtaactggaaagaaccaaatgacctcaagcaaaatgcagtgttgtgccgtcaacgccctctgtatattataactaataacttacaactttcagcgatggatgtctaggctcccacaacaatgaagatcgcagcgaaatgcgatacgtaatgcgagttgcaagacctcgtgaatcattaagattttgaacgcacattgcgcttccaggattttcctagtagcatgcttgtctgaatgtctgt…
>gi|157284442_F.cylindrus
tcattgtgaattagatttcagtttcagttctgttgccttggttatctactgttgctgtcgtcaaacttcttttgattctaacct---tttgttggtttcattca--aagtggcaacttgattcatttcatttgtcacaccccccattctttacgattggtaactggaaagaaccaaatgacctaaagcaaaatgcagtgttgcgccgccaacatcccctgtacattatacctaatgacttacaactttcagcgatggatgtctaggttcccacaacgatgaagaacgcagcgaaatgcgatacgtaatgcgaattgcaagacctcgtgaatcattaagattttgaacgcacattgcgctttcgggattttcccggtagcatgcttgtctgagtgtctgt…
>gi|157284443_F.cylindrus
tcattgtgaattagatttcagtttcagttctgttgccttggttatctactgttgctgtcgtcaaacttcttttgattctaacct---tttgttggtttcattca--aagtggcaacttgattcatttcatttgtcacaccccccattctttacgattggtaactggaaagaaccaaatgacctaaagcaaaatgcagtgttgcgccgccaacatcccctgtacattatacctaatgacttacaactttcagcgatggatgtctaggttcccacaacgatgaagaacgcagcgaaatgcgatacgtaatgcgaattgcaagacctcgtgaatcattaagattttgaacgcacattgcgctttcgggattttcccggtagcatgcttgtctgagtgtctgt…
>gi|157284444_F.cylindrus
tcattgtgaattagatttcagtttcagttctgttgccttggttatctactgttgctgtcgtcaaacttcttttgattctaacct---tttgttggtttcattca--aagtggcaacttgattcatttcatttgtcacaccccccattctttacgattggtaactggaaagaaccaaatgacctaaagcaaaatgcagtgttgcgccgccaacatcccctgtacattatacctaatgacttacaactttcagcgatggatgtctaggttcccacaacgatgaagaacgcagcgaaatgcgatacgtaatgcgaattgcaagacctcgtgaatcattaagattttgaacgcacattgcgctttcgggattttcccggtagcatgcttgtctgagtgtctgt…
>gi|157284447_F.nana
tcattgtgaattagatttcagtttcagttctgttgccttggttatctactgttgctgtcgtcaaacttcttktgattctaactt---tttgttggtttcatgya--aagtggcaacttgatttatttcatttgtcacaccccccattctttacgattggtaactggaaagaaccaaatgacctaaagcaaaatgcagtgttgygccgccaacatcccctgtacattatacctaatgacttacaactttcagcgatggatgtctaggttcccacaacgatgaagaacgcagcgaaatgcgatacgtaatgcgaattgcaagacctcgtgaatcattaagattttgaacgcacattgcgctttcgggattttcccggtagcatgcttgtctgagtgtctgt…
>gi|157284445_F.nana
tcattgtgaattagatttcagtttcagttctgttgccttggttatctactgttgctgtcgtcaaacttcttkkgattctaactt---tttgttggtttcattca--aagtggcaacttgattwatttcattkgtcacaccccccattctttacgattggtaactggaaagaaccaaatgacctaaagcaaaatgcagtgttgcgccgccaacatcccctgthcattatmcctaatgacttacaactttcagcgatggatgtctaggttcccacaacgatgaagaacgcagcgaaatgcgatacgtaatgcgaattgcaagacctcgtgaatcattaagattttgaacgcacattgcgctttcgggattttcccggtagcatgcttgtctgagtgtctgt…
>gi|157284446_F.nana
tcattgtgaattagatttcagtttcagttctgttgccttggttatctactgtygctgtcgtcaaacttc-tttgattctaactt---tttgttggtttcatgca--aagtggcaacttgattcatttcatttgtcacaccccccattctttacgattggtaactggaaagaaccaaatgacctaaagcaaaatgcagtgttgcgccgccaacatcccctgtacattatacctaatgacttacaactttcagcgatggatgtctaggttcccacaacgatgaagaacgcagcgaaatgcgatacgtaatgcgaattgcaagacctcgtgaatcattaagattttgaacgcacattgcgctttcgggattttcccggtagcatgcttgtctgagtgtctgt…
>gi|299772487_F.curta
ttattgtgaattcgatttcagtgtcagttctgttgccttggttatctactgtcactgtcgtcaaacttcttttgattctgacttgcctgccttggtttcattcagtgacctatgattcatttcatttcatttgtcacaccccccatcttttacgattggtaactggaaagaaccaaatgacctaaagcaaaatgcagtgttgagccgccaacaccccctgtacattatacctaatgacttacaactttcagcgatggatgtctaggttcccacaacgatgaagaacgcagcgaaatgcgatacgtaatgcgaattgcaagacctcgtgaatcattaagattttgaacgcacattgcgctttcgggattttcccggtagcatgcttgtctgagtgtctgt…
>gi|310947904_F.rhombica
ttattgtgaattagatttcagtgtcagttctgttaccttggttatctactgtcactgtcgtcaaacttcttttgattctgacttgcctaccttggtttcattcagtgacctatgatccatttcatttcatttgtcacaccccccatcttttacgattggcaactggaaagaaccaaatgacctaaagcaaaatgcagtgttgagccgccaacactccctgtacattatacctaatgacttacaactttcagcgatggatgtctaggttcccacaacgatgaagaacgcagcgaaatgcgatacgtaatgcgaattgcaagacctcgtgaatcattaagattttgaacgcacattgcgctttcgggattttcccggtagcatgcttgtctgagtgtctgt…
>gi|157284448_F.kerguelensis
ttattgtgaattagatttcagtgtcagttctgttgccttggttatctactgtcactgtcgtcaaacttcttttgattctgacttgcctgccttggtttcattcagtgacctatgattcatttcatttcatttgtcacaccccccatcttttacgattggcaactggaaagaaccaaatgacctaaagcaaaatgcagtgttgagccgccaacactccctgtacattatacctaatgacttacaactttcagcgatggatgtctaggttcccacaacgatgaagaacgcagcgaaatgcgatacgtaatgcgaattgcaagacctcgtgaatcattaagattttgaacgcacattgcgctttcgggattttcccggtagcatgcttgtctgagtgtctgt…
>gi|523801080_F.kerguelensis
ttattgtgaattagatttcagtgtcagttctgttgccttggttatctactgtcactgtcgtcaaacttcttttgattctgacttgcctgccttggtttcattcagtgacctatgattcatttcatttcatttgtcacaccccccatcttttacgattggcaactggaaagaaccaaatgacctaaagcaaaatgcagtgttgagccgccaacactccctgtacattatacctaatgacttacaactttcagcgatggatgtctaggttcccacaacratgaagaacgcagcgaaatgcgatacgtaatgcgaattgcaagacctcgtgaatcattaagattttgaacgcacattgcgctttcgggattttcccggtagcatgcttgtctgagtgtctgt…
>gi|299772488_F.vanheurckii
ttattgtgaattcgatttcagtgccagttctgttgccttggttatctactgtcactgtcgtcaaacttcttttgattctgacttgcctgccttggtttcattcagtgacctatgaatcattccatttcatttgttacaccccccatcttttacgattggtaactggaaagaaccaaatgacctaaagcaaaatgcagtgttgtgccgccaacaccccctgtacattatacctaatgacttacaactttcagcgatggatgtctaggttcccacaacgatgaagaacgcagcgaaatgcgatacgtaatgcgaattgcaagacctcgtgaatcattaagattttgaacgcacattgcgctttcgggattttcccggtagcatgcttgtctgagtgtctgt…
>gi|299772481_F.oceanica
tcattgtgaataagatttcagtgtcagttctgttaccttggttatctactgtcattgtcgtcaa----cttttgattccggtttgctaccctgg-----tttcagtgacctctgtttca------------cgtcacaccccccattctttacgattggtaactggaaagaaccaaatgacctaaagcaaaatgcagtgttgtgccgccaacactccctgtacattatacctaatgacttacaactttcagcggtggatgtctaggttcccacaacgatgaagaacgcagcgaaatgcgatacgtaatgcgaattgcaagacctcgtgaatcattaagattttgaacgcacattgcgctttcgggattttcccggtagcatgcttgtctgagtgtctgt…
>gi|299772485_F.reginae-jahniae
tcattgtgaatatgatttcagtgtcagttctgttaccttggttatctactgtcactgtcgtcaa----cttttgattcttgtttgcta-cctag-----tttcagtgacctctgtttca------------tgtcacaccccccattctttacgattggtaactggaaagaaccaaatgacctaaagcaaaatgcagtgttgtgccgccaacactccctgtacattatacctaatgacttacaactttcagcggtggatgtctaggttcccacaacgatgaagaacgcagcgaaatgcgatacgtaatgcgaattgcaagacctcgtgaatcattaagattttgaacgcacattgcgctttcgggattttcccggtagcatgcttgtctgagtgtctgt…
>gi|961527696_Pn.multistriata
tcattgtgaattcgattgcagtggcaactggctcatct----agccttttgtcagtgtcgtcaacttctg--------------------------------cgcttgcatagtaatagcctcattgtattccccccaattcttattcttaacgattggtaactggaaagaaccaactgacctgaagcaaaatgcagcgctgcgccgccagcgccccctgtacattatacctaatacattacaactttcagcggtggatgtctaggttcccacaacgatgaagaacgcagcgaaatgcgatacgtaatgcgaattgcaagacctcgtgaatcattaagattttgaacgcacattgcgctttcgggattttcccggtagcatgcttgtctgagtgtctgt…
>gi|69047895_Pn.seriata
tcattgtgaatctgatttcagaggcggcttgcttttaa----agctctccgtcgctgtcgtcaaact---------------------------------------------atttcagtgatatgctatttactcaaccccccattcttaacgattggtaactggaaagaaccaaatgacctaaagcaaaatgcagtgttgcgccgccaacaccccctgtacattatatc-aattcattacaactttcagcggtggatgtctaggttcccacaacgatgaagaacgcagcgaaatgcgatacgtaatgcgaattgcaagacctcgtgaatcattaagattttgaacgcacattgcgctttcgggattttcccggtagcatgcttgtctgagtgtctgt…
>gi|69047923_Pn.seriata
tcattgtgaatctgatttcagtggcggtttgctttt------agcttaccgtcactgtcgtcaaact----------------------------------------------ttttagtgagacgctagtta-ctcaccccccattcttaacgattggtaactggaaagaaccaaatgacctaaagcaaaatgcagtgttgagccgccaacaccccctgtacattatatctaatacattacaactttcagcggtggatgtctaggttcccacaacgatgaagaacgcagcgaaatgcgatacgtaatgcgaattgcaagacctcgtgaatcattaagattttgaacgcacattgcgctttcgggattttcccggtagcatgcttgtctgagtgtctgt…
>gi|723005238_Pn.brasiliana
tcattgtgaattgtgctatcgcgggcttgggtttgttt----cccatcccgacgccaacttaacgcc-----------------------------------gatcctccatctaacgatctctccggcaaacacccggtcccaattttttacgattggtaactggaaagaaccaaatgacctaaagcaaaatgcagtgtcgtgtcgccgacgccccctgtacattatacctaatacattacaactttcagcggtggatgtctaggttcccacaacgatgaagaacgcagcgaaatgcgatacgtaatgcgaattgcaagacctcgtgaatcattaagattttgaacgcacattgcgctttcgggattttcccggtagcatgcttgtctgagtgtctgt…
>gi|961527685_Psnpungens
tcattgtgaatctgattgcaccggtctatatttttact------------actgctgcc-------------------------------------------------------gtcaaacttaaacaattccgcgttgctgccattctttacgattggtaactggaaagaaccaaatgacctaaagtgaaatgatgcggagcgctaccgactctcactgcacattacacctaatacattacaactttcagcggtggatgtctaggttcccacaacgatgaagaacgcagcgaaatgcgatacgtaatgcgaattgcaagacctcgtgaatcatcaagattttgaacgcacattgcgctttcggg-tattcccggtagcatgcttgtctgagtgtctgt…
>gi|59860609_Pn.arenysensis
tcattgtgaatctgatttcaggggcagcagccta----ctgttgttctctgtcgtcaacttttaacccggtcttactttagttggctatcaacttttacccacagcgacctctgctt-----------------cggcccccccatttcttatatatgtgaactagaaagaaccaaatgacctaaagcaaagtgcagtgctgagccgccagcgccccctgtacac-aaacctaatgacttacaactttcagcggtggatgtctaggttcccacaacgatgaagaacgcagcgaaatgcgatacgtaatgcgaattgcaagacctcgtgaatcattaagattttgaacgcacattgcgctttcgggattttcccggtagcatgcttgtctgagtgtctgt…
>gi|961527679_Pn.delicatissima
tcattgtgaatctgatttcagagacagcc---------tcgctgttctctgtcgtcaacttaaaccctgtacgtgcaataattgtttggtgtccatttttaccagcgacctctgcttc-------------ggccccccccatattaatttctatatggaaactggaaagaaccaaatgacctaaagcaaagtgcagtgttgcgccgccaacaccccctgtacac-aaacctaatgacttacaactttcagcggtggatgtctaggttcccacaacgatgaagaacgcagcgaaatgcgatacgtaatgcgaattgcaagacctcgtgaatcattaagattttgaacgcacattgcgctttcgggattttcccggtagcatgcttgtctgagtgtctgt…
>gi|961527690_Pn.calliantha
tcattgtgaattcgatggcatgggcagcagcttga---ctgctgtactatgtcgtccactgtgcatcctatttcttctata------------------------------tggtaaaacaatttatatgtaaaactagtcttagt--actastagtactaatctgcaagatccaaatgacctaaagcaaagtgcagtgttgtgccgccaacactccctgtacacaaaacctaatgacttacaactttcagcggtggatgtctaggttcccacaacgatgaagaacgcagcgaaatgcgatacgtaatgcgaattgcaagacctcgtgaatcattaaaattttgaacgcacattgcgctttcgggattttcccgggagcatacttgtctgagtgtctgt…
>gi|507208591_Pn.fraudulenta
tcattgtgaatttgatttgcgtggcactctggcttc--ggcccgtttgcctcaaaagtccttgtatctttccccccctgcgcacagttacc------------tgtgttcggcgcgcgacatcgcaccagtggctccacaccccatcttttacgatcggtaacttgatagaaccaaatgacctaaagcaaagtgcagaactgagccccaggagccccctgtacataaaacctaatgacttacaactttcagcggtggatgtctaggttcccacaacgatgaagaacgcagcgaaatgcgatacgtaatgcgaattgcaagacctcgtgaatcattaagattttgaacgcacattgcgctttcgggattttcccggtagcatgcttgtctgagtgtctgt…
>gi|507208592_Pn.fraudulenta
tcattgtgaatttgatttgcgtggcactctggcttc--ggcccgtttgcctcaaaagtccttgtatctttccccccctgcgcacagttacc------------tgtgttcggcgcgcgacatcgcaccagtggctccacaccccatcttttacgatcggtaacttgatagaaccaaatgacctaaagcaaagtgcagaactgagccccaggagccccctgtacataaaacctaatgacttacaactttcagcggtggatgtctaggttcccacaacgatgaagaacgcagcgaaatgcgatacgtaatgcgaattgcaagacctcgtgaatcattaagattttgaacgcacattgcgctttcgggattttcccggtagcatgcttgtctgagtgtctgt…
>gi|33304634_Pn.pseudodelicatissima
tcattgtgaatctgattgcgctagtagcattgataactcttacctttgctgctagtgccgtcaaactttatgctggttttactagcagagtcttactttttagagcgagcactgcttagcaacttac----acgcccaccccccattatttctatatggtaactggaccgaaccaaatgacctaaagcaaagtgcagcatcgcgctgccggtgcaccctgtacaa-aaacctaatgacttacaactttcagcggtggatgtctaggttcccacaacgatgaagaacgcagcgaaatgcgatacgtaatgcgaattgcaagacctcgtgaatcattaagattttgaacgcacattgcgctttcgggattttcccggtagcatgcttgtctgagtgtctgt…
>gi|84783959_Pn.dolorosa
tcattgtgaatttgactctggc-------ttgctgcttctctagctctgtggcagccacatagtcagtcttgtaaattttgcttgagttgataaccctcttggggtgagaacagctttacttgtccc----gttagctctccccccccattctatatggtaactgtattgacccaaatgacctaaagtaaagtatattggttgcctgcttccggtccctgtacgtaaaacctaatgacttacaactttcagcggtggatgtctaggttcccacaacgatgaagaacgcagcgaaatgcgatacgtaatgcgaattgcaagacctcgtgaatcattaagattttgaacgcacattgcgctttcgggattttcccggtagcatgcttgtctgagtgtctgt…
>gi|241992335_T.pseudonana
tttccgtaggtgaacctgcggaaggatcattatcacac---------------------tccaaaccttacccgagaaacgatggcgagacagcccgaca--cactggagccttggtggccgtttcatcacctccttcggctcgcccattaccaaatgaaaacgtaaagaatccaaactgtctgtgacaatgtgcatctcctaacagagaagccttctgtctacgactgttcaatctattacaactttcagcaatggatgtcttggatcccacaacgatgaagaacgcagcgaaatgcgatacgtaatgcgaattgcaggacctcgtgaatcatcaaacttttgaacgcacattgcgcttttgggtaatgcccaagagcatgcttatctgagtgtcccg…
>gi|124269036_T.oceanica
tttccgtaggtgaacctgcggaaggatcattatcacactccaaaccttacatacccgtgctcgcaaccaaccttaacaaaaatcaaaaaccggtgccgcgactgtcctggcttgaaaaagccggttgactagtcgtagtgccgcccc-ttactaaataaaacattaa--------------ctgaaccaaaacttctgttggggccgcaaggctctttc-----ggttgtataattcattacaactttcagcaatggatgtcttggatcccacaacgatgaagaacgcagcgaaatgcgatacgtaatgcgaattgcaggacctcgtgaatcatcaaaattttgaacgcacattgcgcttttgggtaatgcccaagagcatgcttatctgagtgtccct…
>gi|308403126_T.weissflogii
tttccgtaggtgaacctgcggaaggatcattatcacactccaaaccttacatccccgtgrccaaatataacataaacaaaacctaggtgttggtcccgtagaagccgtgcaaaagtacggctgactg-cgggtttcaatgccgccccaataccaaatgaaaactgaatgaaaccaagccgtctttggggttgttcccgcccttg--ggtgggaacggccgctctgactgtataatccattacaactttcagcaatggatgtcttggatcccacaacgatgaagaacgcagcraaatgtgatacgtattgcgaattgcaggacctcgtgaatcatcaaaattttgaacgcacattgcgcttttgggtaatgcccaagagcatgctcatctgagtgttccc…

## Sheet: TS5 | Diatom V9
>TI_863_Diatom_V9
gtcgcacctaccgattgaatggtccggtgaagcctcgggattgtggttagtttccttcattggaagttactcgcgagaacttgtctaaaccttatcatttagaggaaggtgaagtcgtaacaaggtttcc
>TI_852_Diatom_V9
gtcgcacctaccgattgaatggtccggtgaagcctcgggattgtggttagtttccttcattggaagttactcgcgagaacttgtctaaaccttatcatttagaggaaggtgaagtcgtaacaaggtttcc
>TI_807_Diatom_V9
gtcgcacctaccgattgaatggtccggtgaagcctcgggattgtggttagtttccttcattggaagttactcgcgagaacttgtctaaaccttatcatttagaggaaggtgaagtcgtaacaaggtttcc
>TI_823_Diatom_V9
gtcgcacctaccgattgaatggtccggtgaagcctcgggattgtggttagtttccttcattggaagttactcgcgagaacttgtctaaaccttatcatttagaggaaggtgaagtcgtaacaaggtttcc
>TI_814_Diatom_V9
gtcgcacctaccgattgaatggtccggtgaagcctcgggattgtggttagtttccttcattggaagttactcgcgagaacttgtctaaaccttatcatttagaggaaggtgaagtcgtaacaaggtttcc
>TI_886_Diatom_V9
gtcgcacctaccgattgaatggtccggtgaagcctcgggattgtggttagtttccttcattggaagttactcgcgagaacttgtctaaaccttatcatttagaggaaggtgaagtcgtaacaaggtttcc
>TI_887_Diatom_V9
gtcgcacctaccgattgaatggtccggtgaagcctcgggattgtggttagtttccttcattggaagttactcgcgagaacttgtctaaaccttatcatttagaggaaggtgaagtcgtaacaaggtttcc
>TI_884_Diatom_V9
gtcgcacctaccgattgaatggtccggtgaagcctcgggattgtggttagtttccttcattggaagttactcgcgagaacttgtctaaaccttatcatttagaggaaggtgaagtcgtaacaaggtttcc
>TI_852_Diatom_V9
gtcgcacctaccgattgaatggtccggtgaagcctcgggattgtggttagtttccttcattggaagttactcgcgagaacttgtctaaaccttatcatttagaggaaggtgaagtcgtaacaaggtttcc
>TI_820_Diatom_V9
gtcgcacctaccgattgaatggtccggtgaagcctcgggattgtggttagtttccttcattggaagttactcgcgagaacttgtctaaaccttatcatttagaggaaggtgaagtcgtaacaaggtttcc
>TI_813_Diatom_V9
gtcgcacctaccgattgaatggtccggtgaagcctcgggattgtggttagtttccttcattggaagttactcgcgagaacttgtctaaaccttatcatttagaggaaggtgaagtcgtaacaaggtttcc
>TI_811_Diatom_V9
-----------------------------------------gtggttagtttccttcattggaagttactcgcgagaacttgtctaaaccttatcatttagaggaaggtgaagtcgtaacaaggtttcc
>TI_881_Diatom_V9
------------------------------------------gtggttagtttccttcattggaagttactcgcgagaacttgtctaaaccttatcatttagaggaaggtgaagtcgtaacaaggtttcc
>TI_882_Diatom_V9
------------------------------------------gtggttagtttccttcattggaagttactcgcgagaacttgtctaaaccttatcatttagaggaaggtgaagtcgtaacaaggtttcc
>TI_888_Diatom_V9
------------------------------------------gtggttagtttccttcattggaagttactcgcgagaacttgtctaaaccttatcatttagaggaaggtgaagtcgtaacaaggtttcc
>TIF40_seq12_DIATOM
gtcgcacctaccgattgaatggtccggtgaagcctcgggattgtggttagtttccttcattggaagttactcgcgagaacttgtctaaaccttatcatttagaggaaggtgaagtcgtaacaaggtttcc
>TIF35_seq21_DIATOM
gtcgcacctaccgattgaatggtccggtgaagcctcgggattgtggttagtttccttcattggaagttactcgcgagaacttgtctaaaccttatcatttagaggaaggtgaagtcgtaacaaggtttcc
>TIF35_seq20_DIATOM
gtcgcacctaccgattgaatggtccggtgaagcctcgggattgtggttagtttccttcattggaagttactcgcgagaacttgtctaaaccttatcatttagaggaaggtgaagtcgtaacaaggtttcc
>TIF2_seq_DIATOM
gtcgcacctaccgattgaatggtccggtgaagcctcgggattgtggttagtttccttcattggaagttactcgcgagaacttgtctaaaccttatcatttagaggaaggtgaagtcgtaacaaggtttcc
>f2f8_tara
gtcgcacctaccgattgaatggtccggtgaagcctcgggattgtggttagtttccttcattggaagttactcgcgagaacttgtctaaaccttatcatttagaggaaggtgaagtcgtaacaaggtttcc
>TI_821_Diatom_V9
gtcgcacctaccaattgaatggtccggtgaagcctcgggattgtggttagtttccttcattggaagttactcgcgagaacttgtctaaaccttatcatttagaggaaggtgaagtcgtaacaaggtttcc
>53cf4eb_tara
gtcgcacctaccaattgaatggtccggtgaagcctcgggattgtggttagtttccttcattggaagttactcgcgagaacttgtctaaaccttatcatttagaggaaggtgaagtcgtaacaaggtttcc
>TI_808_Diatom_V9_no_comment
gtcgctcctcccgattgaatggtccggtgaagcctcgggattgtggttagtttccttcattggaagttactcgcgagaacttgtctaaaccttatcatttagaggaaggtgaagtcgtaacaaggtttcc
>TI_890_Diatom_V9
gtcgcacctaccgattgaatggtccggtgaagcctcggga-tgtggttagtttccttcattggaagttactcgcgagaacttgtctaaaccttatcatttagaggaaggtgaagtcgtaacaaggtttcc
>TI_825_Diatom_V9
--------------------------------cctcggga-tgtggttagtttccttcattggaagttactcgcgagaacttgtctaaaccttatcatttagaggaaggtgaagtcgtaacaaggtttcc
>TIF40_seq6_DIATOM_no_comment
gttgcacctaccgattgaatggtccggtgaagcctcgggattgtggttagtttcctttattggaagttactcgcgagaacttgtctaaaccttatcatttagaggaaggtgaagtcgtaacaaggtttcc
>a97bbc941fe_tara
gtcgcacctaccgattgaatggtccggtgaagcctcgggattgtggttagtttcctttattggaagttactcgcgagaacttgtctaaaccttatcatttagaggaaggtgaagtcgtaacaaggtttcc
>F.rhombica_gi|310947904
-----------------------------------cgggattgtggttagtttcctttattggaagttagtcgcgagaacttgtctaaaccttatcatttagaggaaggtgaagtcgtaacaaggtttcc
>F.curta_gi|122831540
gtcgcacctaccgattgaatggtccggtgaagcctcgggattgtggttagtttcctttattggaagttagtcgcgagaacttgtctaaaccttatcatttagaggaaggtgaagtcgtaacaaggtttcc
>F.kerguelensis_gi|157284448
-----------------------------------cgggattgtggttagtttcctttattggaagttagtcgcgagaacttgtctaaaccttatcatttagaggaaggtgaagtcgtaacaaggtttcc
>F.nana_gi|157284446
-----------------------------------cgggattgtggttagtttcctttattggaagttagtcgcgagaacttgtccaaaccttatcatttagaggaaggtgaagtcgtaacaaggtttcc
>F.nana_gi|157284445
-----------------------------------cgggattgtggttagtttcctttattggaagttagtcgcgagaacttgtccaaaccttatcatttagaggaaggtgaagtcgtaacaaggtttcc
>F.nana_gi|157284447
-----------------------------------cgggattgtggttagtttcctttattggaagttagtcgcgagaacttgtccaaaccttatcatttagaggaaggtgaagtcgtaacaaggtttcc
>F.cylindrus_gi|157284442
-----------------------------------cgggattgtggttagtttcctttattggaagttagtcgcgagaacttgtccaaaccttatcatttagaggaaggtgaagtcgtaacaaggtttcc
>F.cylindrus_gi|157284444
-----------------------------------cgggattgtggttagtttcctttattggaagttagwcgcgagaacttgtccaaaccttatcatttagaggaaggtgaagtcgtaacaaggtttcc
>F.cylindrus_gi|157284443
-----------------------------------cgggattgtggttagtttcctttattggaagttagtcgcgagaacttgtccaaaccttatcatttagaggaaggtgaagtcgtaacaaggtttcc
>F.cylindrus_gi|122831541
gtcgcacctaccgattgaatggtccggtgaggcctcgggattgtggttagtttcctttattggaagttagtcgcgagaacttgtccaaaccttatcatttagaggaaggtgaagtcgtaacaaggtttcc

## Sheet: TS5 | Tintinnid 18S
>TI_814_tinti_contig_sequencher
-cggatcgcatgggctgtcccgcgacaaaccattcaagtttctgccccatcagctttcgatggtagtgtattggactaccatggcttttacgggtaacggaggattagggttcgattccggagagggagcctgagaaacggctaccacatccaaggaaggcagcaggcgcgtaaattacccaatcctgactcagggaggtagtgacaagaaataacgggccggggcctcgggactgcaatgagacgaatttacaccccttatcgatcaccaattggagggcaagtctggtgccagcagccgcggtaattccagctccaatagcgtatattaaagttgttgcagttaaaaagctcgtagttggatttctggcagggggcaacagcccgcttgcagcgtgt…
>TI_881_tinti_contig_seq
---------------------------------------------------------------------------------------------------------------------------------------------------------------------------------------------------------------------------------------------------------------------------------------------------------------------------------------------------------------------------------------------------------------…
>TI_854_tinti_contig_seq
---------------------------------------------------------------------------------------------------------------------------------------------------------------------------------------------------------------------------------------------------------------------------------------------------------------------------------------------------------------------------------------------------------------…
>TI_819_tinti_18STin3F_seq
tcggatcgcatgggctgtcccgcgacaaaccattcaagtttctgccccatcagctttcgatggtagtgtattggactaccatggcttttacgggtaacggaggattagggttcgattccggagagggagcctgagaaacggctaccacatccaaggaaggcagcaggcgcgtaaattacccaatcctgactcagggaggtagtgacaagaaataacgggccggggcctcgggactgcaatgagacgaatttacaccccttatcgatcaccaattggagggcaagtctggtgccagcagccgcggtaattccagctccaatagcgtatattaaagttgttgcagttaaaaagctcgtagttggatttctggcagggggcaacagcccgcttgcagcgtgt…
>TI_890_tinti_contig_seq
tcggatcgcatgggctgtcccgcgacaaaccattcaagtttctgccccatcagctttcgatggtagtgtattggactaccatggcttttacgggtaacggaggattagggttcgattccggagagggagcctgagaaacggctaccacatccaaggaaggcagcaggcgcgtaaattacccaatcctgactcagggaggtagtgacaagaaataacgggccggggcctcgggactgcaatgagacgaatttacaccccttatcgatcaccaattggagggcaagtctggtgccagcagccgcggtaattccagctccaatagcgtatattaaagttgttgcagttaaaaagctcgtagttggatttctggcagggggcaacagcccgcttgcagcgtgt…
>TI_863_tinti_contig_seq
tcggatcgcatgggctgtcccgcgacaaaccattcaagtttctgccccatcagctttcgatggtagtgtattggactaccatggcttttacgggtaacggaggattagggttcgattccggagagggagcctgagaaacggctaccacatccaaggaaggcagcaggcgcgtaaattacccaatcctgactcagggaggtagtgacaagaaataacgggccggggcctcgggactgcaatgagacgaatttacaccccttatcgatcaccaattggagggcaagtctggtgccagcagccgcggtaattccagctccaatagcgtatattaaagttgttgcagttaaaaagctcgtagttggatttctggcagggggcaacagcccgcttgcagcgtgt…
>TI_882_tinti_contig_seq
tcggatcgcatgggctgtcccgcgacaaaccattcaagtttctgccccatcagctttcgatggtagtgtattggactaccatggcttttacgggtaacggaggattagggttcgattccggagagggagcctgagaaacggctaccacatccaaggaaggcagcaggcgcgtaaattacccaatcctgactcagggaggtagtgacaagaaataacgggccggggcctcgggactgcaatgagacgaatttacaccccttatcgatcaccaattggagggcaagtctggtgccagcagccgcggtaattccagctccaatagcgtatattaaagttgttgcagttaaaaagctcgtagttggatttctggcagggggcaacagcccgcttgcagcgtgt…
>TI_851_tinti_contig_seq
tcggatcgcatgggctgtcccgcgacaaaccattcaagtttctgccccatcagctttcgatggtagtgtattggactaccatggcttttacgggtaacggaggattagggttcgattccggagagggagcctgagaaacggctaccacatccaaggaaggcagcaggcgcgtaaattacccaatcctgactcagggaggtagtgacaagaaataacgggccggggcctcgggactgcaatgagacgaatttacaccccttatcgatcaccaattggagggcaagtctggtgccagcagccgcggtaattccagctccaatagcgtatattaaagttgttgcagttaaaaagctcgtagttggatttctggcagggggcaacagcccgcttgcagcgtgt…
>TI_852_tinti_contig_seq
tcggatcgcatgggctgtcccgcgacaaaccattcaagtttctgccccatcagctttcgatggtagtgtattggactaccatggcttttacgggtaacggaggattagggttcgattccggagagggagcctgagaaacggctaccacatccaaggaaggcagcaggcgcgtaaattacccaatcctgactcagggaggtagtgacaagaaataacgggccggggcctcgggactgcaatgagacgaatttacaccccttatcgatcaccaattggagggcaagtctggtgccagcagccgcggtaattccagctccaatagcgtatattaaagttgttgcagttaaaaagctcgtagttggatttctggcagggggcaacagcccgcttgcagcgtgt…
>TI_821_tinti_contig_seq
tcggatcgcatgggctgtcccgcgacaaaccattcaagtttctgccccatcagctttcgatggtagtgtattggactaccatggcttttacgggtaacggaggattagggttcgattccggagagggagcctgagaaacggctaccacatccaaggaaggcagcaggcgcgtaaattacccaatcctgactcagggaggtagtgacaagaaataacgggccggggcctcgggactgcaatgagacgaatttacaccccttatcgatcaccaattggagggcaagtctggtgccagcagccgcggtaattccagctccaatagcgtatattaaagttgttgcagttaaaaagctcgtagttggatttctggcagggggcaacagcccgcttgcagcgtgt…
>TI_823_18STin3F_seq
tcggatcgcatgggctgtcccgcgacaaaccattcaagtttctgccccatcagctttcgatggtagtgtattggactaccatggcttttacgggtaacggaggattagggttcgattccggagagggagcctgagaaacggctaccacatccaaggaaggcagcaggcgcgtaaattacccaatcctgactcagggaggtagtgacaagaaataacgggccggggcctcgggactgcaatgagacgaatttacaccccttatcgatcaccaattggagggcaagtctggtgccagcagccgcggtaattccagctccaatagcgtatattaaagttgttgcagttaaaaagctcgtagttggatttctggcagggggcaacagcccgcttgcagcgtgt…
>TI_820_tinti_contig_seq
tcggatcgcatgggctgtcccgcgacaaaccattcaagtttctgccccatcagctttcgatggtagtgtattggactaccatggcttttacgggtaacggaggattagggttcgattccggagagggagcctgagaaacggctaccacatccaaggaaggcagcaggcgcgtaaattacccaatcctgactcagggaggtagtgacaagaaataacgggccggggcctcgggactgcaatgagacgaatttacaccccttatcgatcaccaattggagggcaagtctggtgccagcagccgcggtaattccagctccaatagcgtatattaaagttgttgcagttaaaaagctcgtagttggatttctggcagggggcaacagcccgcttgcagcgtgt…
>TI_815_tinti_contig_sequencher
---------------------------------------------------------------------------------------------------------------------------------------------------------------------------------------------------------------------------------------------------------------------------------------------------------------------------------------------------------------------------------------------------------------…
>TI_888_1510R_tinti_seq
---------------------------------------------------------------------------------------------------------------------------------------------------------------------------------------------------------------------------------------------------------------------------------------------------------------------------------------------------------------------------------------------------------------…
>Salpingella_acuminata_FG304
tcggatcgcatgggctgtcccgcgacaaaccattcaagtttctgccccatcagctttcgatggtagtgtattggactaccatggcttttacgggtaacggaggattagggttcgattccggagagggagcctgagaaacggctaccacatctaaggaaggcagcaggcgcgtaaattacccaatcctgactcagggaggtagtgacaagaaataacgggccggggcctcgggactgcaatgagacgaatttacaccccttatcgatcaccaattggagggcaagtctggtgccagcagccgcggtaattccagctccaatagcgtatattaaagttgttgcagttaaaaagctcgtagttggatttctggcaggggactagagaccgcttgcagcgtgc…
>S.acuminata_EU399536
tcggatcgcatgggctgtcccgcgacaaaccattcaagtttctgccccatcagctttcgatggtagtgtattggactaccatggcttttacgggtaacggaggattagggttcgattccggagagggagcctgagaaacggctaccacatctaaggaaggcagcaggcgcgtaaattacccaatcctgactcagggaggtagtgacaagaaataacgggccggggcctcgggactgcaatgagacgaatttacaccccttatcgatcaccaattggagggcaagtctggtgccagcagccgcggtaattccagctccaatagcgtatattaaagttgttgcagttaaaaagctcgtagttggatttctggcagggggtaacagcccgcttgcagcgtgt…
>TI_884_tinti_contig_seq
---------------------------------------------------------------------------------------------------------------------------------------------------------------------------------------------------------------------------------------------------------------------------------------------------------------------------------------------------------------------------------------------------------------…
>TI_887_tinti_contig_seq
tcggatcgcatgggctgtcccgcgacaaaccattcaagtttctgccccatcagctttcgatggtagtgtattggactaccatggcttttacgggtaacggaggattagggttcgattccggagagggagcctgagaaacggctaccacatccaaggaaggcagcaggcgcgtaaattacccaatcctgactcagggaggtagtgacaagaaataacgggccggggcctcgggactgcaatgagacgaatttacaccccttatcgatcaccaattggagggcaagtctggtgccagcagccgcggtaattccagctccaatagcgtatattaaagttgttgcagttaaaaagctcgtagttggatttctggcagggggcaacagcccgcttgcagcgtgt…
>Xystonella_longicauda_FG612_
tcggatcgcatgggctgtcccgcggcgtgccattcaagtttctgccccatcagcttacgatggtagtgtattggactaccatggctttcacgggtaacggaggattagggttcgattccggagagggagcctgagaaacggctaccacttccacggaaggcagcaggcgcgtaaattacccaatcctgactcagggaggtagtgacaagaaataatgggtcggggccccgggactgcaatgagacgaatctagaccccttatcgaggaccaattggagggcaagtctggtgccagcagccgcggtaattccagctccaatagcgtatattaaagttgttgcagttaaaaagctcgtagttggatttctggtcgggggttagggcgcactg---ccgtgc…
>Undella_claparedei_CB818
-------------------------------------------------tcagctttcgatggtagtgtattggactaccatggctttcacgggtaacggaggattagggttcgattccggagagggagcctgagaaacggctaccacttccacggaaggcagcaggcgcgtaaattacccaatcctgattcagggaggtagtgacaagaaataatgggtcggggccccgggactgcaatgagacgaatctagaccccttatcgaggaccaattggagggcaagtctggtgccagcagccgcggtaattccagctccaatagcgtatattaaagttgttgcagttaaaaagctcgtagttggatttctggtagaaggttagagcgcacct---gtgtgt…
>Undella_hyalina_CB854
-----------------------------------------------------------------------------------gctttcacgggtaacggargattagggttcgattccggagagggagcctgagaaacggctaccacttccacggaaggcnncaggcgcgtaaattacccaatcctgattcagggaggtagtgacaagaaataatgggtcggggccccgggactgcaatgagacgaatctagaccccttatcgaggaccaattggagggcaagtctggtgccagcagccgcggtaattccagctccaatagcgtataytaaagttgttgcagttaaaaagctcgtagttggatttctggtagaaggttagagcgcacct---gtgtgt…
>Codonella_aspera_CB235
------------ggctgtcccgcgacaaaccattcaagtttctgccccatcagctttcgatggtagtgtattggactaccatggctttcacgggtaacggaggattagggttcgattccggagagggagcctgagaaacggctaccacttccacggaaggcagcaggcgcgtaaattacccaatcctgattcagggaggtagtgacaagaaataatgggtcggggccccgggactgcaatgagacgaatttagaccccttatcgaggaccaattggagggcaagtctggtgccagcagccgcggtaattccagctccaatagcgtatattaaagttgttgcagttaaaaagctcgtagttggatttctagtagtgggttagagcgcacat---gcgtgt…
>Codonaria_cistellula_CB25_
tcggatcgcatgggctgtcccgcgacaaaccattcaagtttctgccccatcagctttcgatggtagtgtattggactaccatggctttcacgggtaacggaggattagggttcgattccggagagggagcctgagaaacggctaccacttccacggaaggcagcaggcgcgtaaattacccaatcctgattcagggaggtagtgacaagaaataatgggtcggggccccgggactgcaatgagacgaatttagaccccttatcgaggaccaattggagggcaagtctggtgccagcagccgcggtaattccagctccaatagcgtatattaaagttgttgcagttaaaaagctcgtagttggatttctagtagtgggttagagcgcacat---gcgtgt…
>Codonaria_cistellula_FG42
tcggatcgcatgggctgtcccgcgacaaaccattcaagtttctgccccatcagctttcgatggtagtgtattggactaccatggctttcacgggtaacggaggattagggttcgattccggagagggagcctgagaaacggctaccacttccacggaaggcagcaggcgcgtaaattacccaatcctgattcagggaggtagtgacaagaaataatgggtcggggccccgggactgcaatgagacgaatttagaccccttatcgaggaccaattggagggcaagtctggtgccagcagccgcggtaattccagctccaatagcgtatattaaagttgttgcagttaaaaagctcgtagttggatttctagtagtgggttagagcgcacat---gcgtgt…
>Codonaria_sp._CB82_
tcggatcgcatgggctgtcccgcgacaaaccattcaagtttctgccccatcagctttcgatggtagtgtattggactaccatggctttcacgggtaacggaggattagggttcgattccggagagggagcctgagaaacggctaccacttccacggaaggcagcaggcgcgtaaattacccaatcctaattcagggaggtagtgacaagaaataatggcccggggccccgggactgcaatgagacgaatttagaccccttatcgaggaccaattggagggcaagtctggtgccagcagccgcggtaattccagctccaatagcgtatattaaagttgttgcagttaaaaagctcgtagttggatttctagtagtgggtgagagcgcacat---gcgtgt…
>Codonellopsis_morchella_CB77
tcggatcgcatgggctgtcccgcgacaaaccattcaagtttctgccccatcagctttcgatggtagtgtattggactaccatggctttcacgggtaacggaggattagggttcgattccggagagggagcctgagaaacggctaccacttccacggaaggcagcaggcgcgtaaattacccaatcctgactcagggaggtagtgacaagaaataatgggtcggggccccgggactgcaatgagacgaatttagaccccttatcgaggaccaattggagggcaagtctggtgccagcagccgcggtaattccagctccaatagcgtatattaaagttgttgcagttaaaaagctcgtagttggatttctggtagtgggcaagagctcgtt----gcacgt…
>Stenosemella_ventricosa_CB875
tcggatcgcatgggctgtcccgcgacaaaccattcaagtttctgccccatcagctttcgatggtagtgtattggactaccatggctttcacgggtaacggaggattagggttcgattccggagagggagcctgagaaacggctaccacttccacggaaggcagcaggcgcgtaaattacccaatcctgactcagggaggtagtgacaagaaataatgggtcggggccccgggactgcaatgagacgaatttagaccccttatcgaggaccaattggagggcaagtctggtgccagcagccgcggtaattccagctccaatagcgtatattaaagttgttgcagttaaaaagctcgtagttggatttctggtagtgggtaagagctcgtt----gcacgt…
>Stenosemella_ventricosa_CB73
-----------------------------------------------------------------------------------------------------------------gattccggacagggagcctgagaaacggctaccacttccacggaaggcagcaggcgcgtaaattacccaatcctgactcagggaggtagtgacaagaaataatgggtcggggccccgggactgcaatgagacgaatttagaccccttatcgaggaccaattggagggcaagtctggtgccagcagccgcggtaattccagctccaatagcgtatattaaagttgttgcagttaaaaagctcgtagttggatttctggtagtgggtaagagctcgtt----gcacgt…
>Tintinnopsis_lacustris_CBO1
tcggatcgcatgggctgtcccgcgacaaaccattcaagtttctgccccatcagctttcgatggtagtgtattggactaccatggctttcacgggtaacggaggattagggttcgattccggagagggagcctgagaaacggctaccacttccacggaaggcagcaggcgcgtaaattacccaatcctaattcagggaggtagtgacaagaaataatgggtcggtgcaccgggactgcaatgagacgaatttagaccccttatcgaggaccaattggagggcaagtctggtgccagcagccgcggtaattccagctccaatagcgtatattaaagttgttgcagttaaaaagctcgtagttggatttctggttaaaggttagagcgcacct---gtgtgt…
>Tintinnop_lacustris_CBO8
tcggatcgcatgggctgtcccgcgacaaaccattcaagtttctgccccatcagctttcgatggtagtgtattggactaccatggctttcacgggtaacggaggattagggttcgattccggagagggagcctgagaaacggctaccacttccacggaaggcagcaggcgcgtaaattacccaatcctaattcagggaggtagtgacaagaaataatgggtcggtgcaccgggactgcaatgagacgaatttagaccccttatcgaggaccaattggagggcaagtctggtgccagcagccgcggtaattccagctccaatagcgtatattaaagttgttgcagttaaaaagctcgtagttggatttctggttaaaggttagagcgcacct---gtgtgt…
>Rhabdonella_elegans_FG1392
----------tgggccgtcccgcgacaaaccattcaagtttctgccccatcagctttcgatggtagtgtattggactaccatggctttcacgggtaacggaggattagggttcgattccggagagggagcctgagaaacggctaccacttccacggaaggcagcaggcgcgtaaattacccaatcctgactcagggaggtagtgacaagaaataatgggtcggggccccgggactgcaatgagacgaatttagaccccttatcgaggaccaattggagggcaagtctggtgccagcagccgcggtaattccagctccaatagcgtatattaaagttgttgcagttaaaaagctcgtagttggatttctggtagaaggatcgagcgcacct---gcgtgt…
>Rhabdonella_spiralis_FG586
tcggatcgcctgggccgtcccgcgacaaaccattcaagtttctgccccatcagctttcgatggtagtgtattggactaccatggctttcacgggtaacggaggattagggttcgattccggagagggagcctgagaaacggctaccacttccacggaaggcagcaggcgcgtaaattacccaatcctgactcagggaggtagtgacaagaaataatgggtcggggccccgggactgcaatgagacgaatttagaccccttatcgaggaccaattggagggcaagtctggtgccagcagccgcggtaattccagctccaatagcgtatattaaagttgttgcagttaaaaagctcgtagttggatttctggtagaaggatcgagcgcacct---gcgtgt…
>Parastrom_shimi_AJ786648
tcggatcgcatgggctgtcccgcgacaaaccattcaagtttctgccccatcagctttcgatggtagtgtattggactaccatggcttttacgggtaacggaggattagggttcgattccggagagggagcctgagaaacggctaccacatctaaggaaggcagcaggcgcgtaaattacccaatactgactcagtgaggtagtgacaagaaataacgggccggggccccgggactgaaatgagtttaatttaaaccccttttcgaggatccattggagggcaagtctggtgccagcagccgcggtaattccagctccaatagcgtatattaaagttgttgcagttaaaaagctcgtagttggatttctggcagggcgccgatgcccgcttgttgcgtgc…
>A.acuta_EU399530
tcggatcgcatgggcttgcccgcgacaaaccattcaagtttctgccccatcagctgtcgatggtagtgtattggactaccatggcttttacgggtaacggaggattagggttcgattccggagagggagcctgagaaacggctaccacatctaaggaaggcagcaggcgcgtaaattacccaatcctgactcagggaggtagtgacaagaaataacggaccgtgcagccgggactggaatgagacgaatttacacccattgtcgatcaccaattggagggcaagtctggtgccagcagccgcggtaattccagctccaatagcgtatattaaagttgttgcagttaaaaagctcgtagttggatttctggcaggggttgagagcccgcacgcagcgtgt…
>A.quadrilineata_FG249
tcggatcgcatgggcttgcccgcgacaaaccattcaagtttctgccccatcagctgtcgatggtagtgtattggactaccatggcttttacgggtaacggaggattagggttcgattccggagagggagcctgagaaacggctaccacatctaaggaaggcagcaggcgcgtaaattacccaatcctgactcagggaggtagtgacaagaaataacggaccgtgcagccgggactggaatgagacgaatttacacccattgtcgatcaccaattggagggcaagtctggtgccagcagccgcggtaattccagctccaatagcgtatattaaagttgttgcagttaaaaagctcgtagttggatttctggcaggggttgagagcccgcacgcagcgtgt…
>A.quadrilineata_FG1141
------------------------------------------------------------------------------------------------------------ggttcgattccggagagggagcctgagaaacggctaccacatctaaggaaggcagcaggcgcgtaaattacccaatcctgactcagggaggtagtgacaagaaataacggaccgtgcagccgggactggaatgagacgaatttacacccattgtcgatcaccaattggagggcaagtctggtgccagcagccgcggtaattccagctccaatagcgtatattaaagttgttgcagttaaaaagctcgtagttggatttctggcaggggttgagagcccgcacgcagcgtgt…
>Amphorides_quadrilineata_FG1141
------------------------------------------------------------------------------------------------------------ggttcgattccggagagggagcctgagaaacggctaccacatctaaggaaggcagcaggcgcgtaaattacccaatcctgactcagggaggtagtgacaagaaataacggaccgtgcagccgggactggaatgagacgaatttacacccattgtcgatcaccaattggagggcaagtctggtgccagcagccgcggtaattccagctccaatagcgtatattaaagttgttgcagttaaaaagctcgtagttggatttctggcaggggttgagagcccgcacgcagcgtgt…
>A.acuta_FJ196071
tcggatcgcatgggcttgcccgcgacaaaccattcaagtttctgccccatcagctgtcgatggtagtgtattggactaccatggcttttacgggtaacggaggattagggttcgattccggagagggagcctgagaaacggctaccacatctaaggaaggcagcaggcgcgtaaattacccaatcctgactcagggaggtagtgacaagaaataacggaccgtgcagccgggactggaatgagacgaatttacacccattgtcgatcaccaattggagggcaagtctggtgccagcagccgcggtaattccagctccaatagcgtatattaaagttgttgcagttaaaaagctcgtagttggatttctggcaggagttgagagcccgcacgcagcgtgt…
>S.steenstrupii_FG1368
---------------------------------------------------------------------attggactaccatggcttttacgggtaacggaggattagggttcgattccggagagggagcctgagaaacggctaccacatctaaggaaggcagcaggcgcgtaaattacccaatcctgactcagggaggtagtgacaagaaataacggaccgtgcagccgggactggaatgagacgaatttacacccattgtcgatcaccaattggagggcaagtctggtgccagcagccgcggtaattccagctccaatagcgtatattaaagttgttgcagttaaaaagctcgtagttggatttctggcagggggtgagagcccgcacgcagcgtgc…
>S.steenstrupii_FG243
tcggatcgcatgggcttgcccgcgacaaaccattcaagtttctgccccatcagctg-cgatggtagtgtattggactaccatggcttttacgggtaacggaggattagggttcgattccggagagggagcctgagaaacggctaccacatctaaggaaggcagcaggcgcgtaaattacccaatcctgactcagggaggtagtgacaagaaataacggaccgtgcagccgggactggaatgagacgaatttacacccattgtcgatcaccaattggagggcaagtctggtgccagcagccgcggtaattccagctccaatagcgtatattaaagttgttgcagttaaaaagctcgtagttggatttctggcagggggtgagagcccgcacgcagcgtgc…
>A.quadrilineata_FG293
tcggatcgcatgggcttgcccgcgacaaaccattcaagtttctgccccatcagctgtcgatggtagtgtattggactaccatggcttttacgggtaacggaggattagggttcgattccggagagggagcctgagaaacggctaccacatctaaggaaggcagcaggcgcgtaaattacccaatcctgactcagggaggtagtgacaagaaataacggaccgtgcagccgggactggaatgagacgaatttacacccattgtcgatcaccgattggagggcaagtctggtgccagcagccgcggtaattccagctccaatagcgtatattaaagttgttgcagttaaaaagctcgtagttggatttctggcagggagtgaggacccgcacgcagcgtgc…
>A.quadrilineata_FG295
---------------------------------------------------------------------------------tggcttttacgggtaacggaggattagggttcgattccggagagggagcctgagaaacggctaccacatctaaggaaggcagcaggcgcgtaaattacccaatcctgactcagggaggtagtgacaagaaataacggaccgtgcagccgggactggaatgagacgaatttacacccattgtcgatcaccgattggagggcaagtctggtgccagcagccgcggtaattccagctccaatagcgtatattaaagttgttgcagttaaaaagctcgtagttggatttctggcagggagtgaggacccgcacgcagcgtgc…
>A.quadrilineata_FG618
------------------------------------------------------------------------------------------------------------------------------------------------------------------------gcgtaaattacccaatcctgactcagggaggtagtgacaagaaataacggaccgtgcagccgggactggaatgagacgaatttacacccattgtcgatcaccaattggagggcaagtctggtgccagcagccgcggtaattccagctccaatagcgtatattaaagttgttgcagttaaaaagctcgtagttggatttctggcagggagtgaggacccgcacgcagcgtgc…
>Amphorides_quadrilineata_FG618
------------------------------------------------------------------------------------------------------------------------------------------------------------------------gcgtaaattacccaatcctgactcagggaggtagtgacaagaaataacggaccgtgcagccgggactggaatgagacgaatttacacccattgtcgatcaccaattggagggcaagtctggtgccagcagccgcggtaattccagctccaatagcgtatattaaagttgttgcagttaaaaagctcgtagttggatttctggcagggagtgaggacccgcacgcagcgtgc…
>Petalotr_ampulla_FG1399
---------------------------------------------------agctttcaatggtagtgtattggactaccatggctttcacgggtaacggaggattagggttcgattccggagagggagcctgagaaacggctaccacttccacggaaggcagcaggcgcgtaaattacccaatcctgattcagggaggtagtgacaagaaataatgggtcggggccccgttactgcaatgagacgaatttagaccccttatcgagaaccaattggagggcaagtctggtgccagcagccgcggtaattccagctccaatagcgtatattaaagttgttgcagttaaaaagctcgtagttggatttctgttaggaggaacgagcgcactctgcgtgtat…
>Petalot_ampulla_CB837_
tcggatcgcgtggaccgttccgcgacagaccattcaagtttctgccccatcagctttcgatggtagtgtattggactaccatggctttcacgggtaacggaggattagggttcgattccggagagggagcctgagaaacggctaccacttccacggaaggcagcaggcgcgtaaattacccaatcctgattcagggaggtagtgacaagaaataatgggtcggggccccgttactgcaatgagacgaatttagaccccttatcgagaaccaattggagggcaagtctggtgccagcagccgcggtaattccagctccaatagcgtatattaaagttgttgcagttaaaaagctcgtagttggatttctgttaggaggaacgagcgcactctgcgtgtat…
>T.fluviatile_CBO42
------------------------------------------------------------------------------------------------------------------------------------------------------------------------gcgtaaattacccaatcctgactcagggaggtagtgacaagaaataacgggccgggtatccgggactgaaatgagatgaatttacaccccttattgaggatcaattggagggcaagtctggtgccagcagccgcggtaattccagctccaatagcgtatattaaagttgttgcagttaaaaagctcgtagttggatttctggtaggacgtggacgccgact-tg-acgtta…
>Tintinn_sp._HCB_2005
tcggatcgcacgggcgtgcccgcgacaaaccattcaagtttctgccccatcagctttcgatggtagtgtattggactaccatggcttttacgggtaacggaggattagggttcgattccggagagggagcctgagaaacggctaccacatctaaggaaggcagcaggcgcgtaaattacccaattctgactcagggaggtagtgacaagaaataacgggccgggtatccgggactgaaatgagatgaatttacaccccttattgaggatcaattggagggcaagtctggtgccagcagccgcggtaattccagctccaatagcgtatattaaagttgttgcagttaaaaagctcgtagttggatttctggtaggacgtggacgccggctctg-acgtta…
>Tintinn_mucicola_AY143563
tcggatcgcacgggcgtgcccgcgacaaaccattcaagtttctgccccatcagctttcgatggtagtgtattggactaccatggcttttacgggtaacggaggattagggttcgattccggagagggagcctgagaaacggctaccacatctaaggaaggcagcaggcgcgtaaattacccaatcctgactcagggaggtagtgacaagaaataacgggccgggtatccgggactgaaatgagatgaatttacaccccttattgaggatcaattggagggcaagtctggtgccagcagccgcggtaattccagctccaatagcgtatattaaagttgttgcagttaaaaagctcgtagttggatttctggttgggcgtcgatgccggctctgatgccta…
>E.pectinis_AY143570.1
gcggatcggctgggcttgcccgcgacaaaccattcaagtttctgccccatcagctttcgatggtagtgtattggactaccatggcttttacgggtgacggaggattagggttcgattccggagagggagcctgagaaacggctaccacatccaaggaaggcagcaggcgcgtaaattacccaatcctgactcagggaggtagtgacaagaaatagcgggccgggatctcgggactgaaatgagacgaatttacaccccttatcgaggaccaattggagggcaagtctggtgccagcagccgcggtaattccagctccaatagcgtatattaaagttgttgcagttaaaaagctcgtagttggatttctggtatgggccaagggcgcac-----tgcgtc…
>E.apertus_CB785
-----------------------------------------------catcagctttcgatggtagtgtattggactaccatggcttttacgggtgacggaggattagggttcgattccggagagggagcctgagaaacggctaccacatccaaggaaggcagcaggcgcgtaaattacccaatcctgactcagggaggtagtgacaagaaatagcgggtcgggcgctcgggactgaaatgagacgaatttacaccccttatcgaggaccaattggagggcaagtctggtgccagcagccgcggtaattccagctccaatagcgtatattaaagttgttgcagttaaaaagctcgtagttggatttctggcaagattcaacggcgcac-----cgcgtc…
>Eutinti_AY143569
ccggatcggctgggcttgcccacgacaaaccattcaagtttctgccccatcagctttcgatggtagtgtattggactaccatggcttttacgggtgacggaggattagggttcgattccggagagggagcctgagaaacggctaccacatccaaggaaggcagcaggcgcgtaaattacccaatcctgactcagggaggtagtgacaagaaatagcgggccgggatctcgggactgaaatgacacgaatttacaccccttgcggaggaccaattggagggcaagtctggtgccagcagccgcggtaattccagctccaatagcgtatattaaagttgttgcagttaaaaagctcgtagttggatttctggttggggccaacggcgctt-----caca-c…
>E.fraknoi_EU399534
gcggatcggctgggcttgcccacgacaaaccattcaagtttctgccccatcagctttcgatggtagtgtattggactaccatggcttttacgggtgacggaggattagggttcgattccggagagggagcctgagaaacggctaccacatccaaggaaggcagcaggcgcgtaaattacccaatcctgactcagggaggtagtgacaagaaatagcgggtcgggatcccgggactgaaatgagacgaatttacaccccttatcgaggaccaattggagggcaagtctggtgccagcagccgcggtaattccagctccaatagcgtatattaaagttgttgcagttaaaaagctcgtaattggatttctggtcggggccaacggcgcgctt---ctcgcc…
>Eutin_fraknoi_FG597
gcggatcggctgggcttgcccacgacaaaccattcaagtttctgccccatcagctttcgatggtagtgtattggactaccatggcttttacgggtgacggaggattagggttcgattccggagagggagcctgagaaacggctaccacatccaaggaaggcagcaggcgcgtaaattacccaatcctgactcagggaggtagtgacaagaaatagcgggtcgggatcccgggactgaaatgagacgaatttacaccccttatcgaggaccaattggagggcaagtctggtgccagcagccgcggtaattccagctccaatagcgtatattaaagttgttgcagttaaaaagctcgtagttggatttctggtcggggccaacggcgcgctt---ctcgcc…
>E.fraknoi_FG604
----------------------------------------------------------------------------------ggcttttacgggtgacggaggattagggttcgattccggagagggagcctgagaaacggctaccacatccaaggaaggcagcaggcgcgtaaattacccaatcctgactcagggaggtagtgacaagaaatagcgggtcgggatcccgggactgaaatgagacgaatttacaccccttatcgaggaccaattggagggcaagtctggtgccagcagccgcggtaattccagctccaatagcgtatattaaagttgttgcagttaaaaagctcgtagttggatttctggtcggggccaacggcgcgctt---ctcgcc…
>E.tubulosus_FG735
cggtatcggctgggctagcccacgacaaaccattcaagtttctgccccatcagctttcgatggtagtgtattggactaccatggcttttacgggtgacggaggattagggttcgattccggagagggagcctgagaaacggctaccacatccaaggaaggcagcaggcgcgtaaattacccaatcctaattcagggaggtagtgacaagaaatagcgggtcgggatcccgggactgaaatgagacgaatttacaccccttatcgaggaccaattggagggcaagtctggtgccagcagccgcggtaattccagctccaatagcgtatattaaagttgttgcagttaaaaagctcgtagttggatttctggccggggtcaacggcgcgc-----gacgcc…
>Favella_ehren_GU574768
tcggatcgcatgggctgtcccgcgacagaccattcaagtttctgccccatcagctttcgatggtagtgtattggactaccatggctttcacgggtaacggaggattagggttcgattccggagagggagcctgagaaacggctaccacatctaaggaaggcagcaggcgcgtaaattacccaatcctgacttagggaggtagtgacaagaaataacgggtcggggccccgggactgaaatgatttgaatgtagaactcttatcgaggaccaattggagggcaagtctggtgccagcagccgcggtaattccagctccaatagcgtatattaaagttgttgcagttaaaaagctcgtagttggatttctggtaagggagaagagagcacc----gagtgc…
>Favella_azorica_JQ408208
---------------------------aaccattcaagtttctgccccatcagctttcgatggtagtgtattggactaccatggctttcacgggtaacggaggattagggttcgattccggagagggagcctgagaaacggctaccacatctaaggaaggcagcaggcgcgtaaattacccaatcctgacttagggaggtagtgacaagaaataacgggtcggggccccgggactgaaatgatttgaatttagaccccttatcgaggaccaattggagggcaagtctggtgccagcagccgcggtaattccagctccaatagcgtatattaaagttgttgcagttaaaaagctcgtagttggatttctggtaagggagaagagagcact----gtgtgc…
>Parastrom_minima_DQ393786
tcggatcgcatgggcttgcccgcgacaaaccattcaagtttctgccccatcagctttcgatggtagtgtattggactaccatggcttttacgggtaacggaggattagggttcgattccggagagggagcctgagaaacggctaccacatctaaggaaggcagcaggcgcgtaaattacccaatactgactcagtgaggtagtgacaagaaataacgggccggggccccgggactgaaatgagtttaatttaaaccccttttcgaggatccattggagggcaagtctggtgccagcagccgcggtaattccagccccaatagcgtatattaaagttgttgcagttaaaaagctcgtagttggatttctggcaggatgccgatgcccgcttgttgcgtgc…
>S.acuminata_AJ877014.1
tcggatcgcatggcctgtgccgcgacaaaccattcaagtttctgacccatcagctttcgatggtagtgtattggactaccatggctttcacgggtaacggaggattagggttcgattccggagagggagcctgagaaacggctaccacatctaaggaaggcagcaggcgcgtaaattacccaatcctgactcagggaggtagtgacaagaaataacgggtcggggcctcgggattgcaatgaatcgaatttacaccccttaatgaggatcaattggagggcaagtctggtgccagcagccgcggtaattccagctccaatagcgtatattaaagttgttgcagttaaaaagctcgtagtttgatttctggacgggcgctaacacccgcttgtttagtgg…
>S.jeokjo_SBNS0310HJ
tcggatcgcatggactgttccgcgataaaccattcaagtttctgacccatcagctttcgatggtagtgtattggactaccatggctttcacgggtaacggaggattagggttcgattccggagagggagcctgagaaacggctaccacatctaaggaaggcagcaggcgcgtaaattacccaatcctgactcagggaggtagtgacaagaaataacgggtcggggcctcgggattgcaatgaatcgaatttacaccccttaatgaggatcaattggagggcaagtctggtgccagcagccgcggtaattccagctccaatagcgtatattaaagttgttgcagttaaaaagctcgtagtttgatttctggacgggcgctgacacccgcttgt-tagtgg…
>Meseres_corlissi_EU399528
tcgaatcgcatggacttgtccgcgatgcatcattcaagtttctgccccatcagctttcgatggtagtgtattggactaccatggctttaacgggtaacggaggattagggttcgattccggagagggagcctgagaaacggctaccacatctaaggaaggcagcaggcgcgtaaattacccaatcctgactcagggaggtagtgacaagaaataacggaccgaggcttcgggattgcaatgagtagaatttaaacccctttacgaggatcaattggagggcaagtctggtgccagcagccgcggtaattccagctccaatagcgtatattaaagttgttgcagttaaaaagctcgtagttggatttctgggagagtgccgatgtccgctcgattgcgta…

## Sheet: TS5 | Tintinnid ITS,28S
>TI_814_tinti
gaaaagtcgtaacaaggtttccgtaggtgaacctgcggaaggatcattagcactcaaacctactcaaccaagccactgttgcagagcgcaagctttgcagctaacctaaccaaaagaagcttaactaagctcatcaaaaaccaaatcctcaacgatggatatctaggttcccacaacgatgaagaacgcagcgaagtgcgataagcaatgcgaattgcagaaccgggagtcatcagatttttgaacgcaactggctcctgggggctctcccccaggaatgcttcttccagtgtgtcattatctcctcacctaaaccttaatgcgatagatgcccttctattgctaagcttgaaagcactctgagctctgcagcggcgtcttcggatggaagcactcaat…
>TI_887_tinti
gaaaagtcgtaacaaggtttccgtaggtgaacctgcggaaggatcattagcactcaaacctactcaaccaagccactgttgcagagcgcaagctttgcagctaacctaaccaaaagaagcttaactaagctcatcaaaaaccaaatcctcaacgatggatatctaggttcccacaacgatgaagaacgcagcgaagtgcgataagcaatgcgaattgcagaaccgggagtcatcagatttttgaacgcaactggctcctgggggctctcccccaggaatgcttcttccagtgtgtcattatctcctcacctaaaccttaatgcgatagatgcccttctattgctaagcttgaaagcactctgagctctgcagcggcgtcttcggatggaagcactcaat…
>TI_851_tinti
gaaaagtcgtaacaaggtttccgtaggtgaacctgcggaaggatcattagcactcaaacctactcaaccaagccactgttgcagagcgcaagctttgcagctaacctaaccaaaagaagcttaactaagctcatcaaaaaccaaatcctcaacgatggatatctaggttcccacaacgatgaagaacgcagcgaagtgcgataagcaatgcgaattgcagaaccgggagtcatcagatttttgaacgcaactggctcctgggggctctcccccaggaatgcttcttccagtgtgtcattatctcctcacctaaaccttaatgcgatagatgcccttctattgctaagcttgaaagcactctgagctctgcagcggcgtcttcggatggaagcactcaat…
>TI_852_tinti
gaaaagtcgtaacaaggtttccgtaggtgaacctgcggaaggatcattagcactcaaacctactcaaccaagccactgttgcagagcgcaagctttgcagctaacctaaccaaaagaagcttaactaagctcatcaaaaaccaaatcctcaacgatggatatctaggttcccacaacgatgaagaacgcagcgaagtgcgataagcaatgcgaattgcagaaccgggagtcatcagatttttgaacgcaactggctcctgggggctctcccccaggaatgcttcttccagtgtgtcattatctcctcacctaaaccttaatgcgatagatgcccttctattgctaagcttgaaagcactctgagctctgcagcggcgtcttcggatggaagcactcaat…
>TI_863_tinti
gaaaagtcgtaacaaggtttccgtaggtgaacctgcggaaggatcattagcactcaaacctactcaaccaagccactgttgcagagcgcaagctttgcagctaacctaaccaaaagaagcttaactaagctcatcaaaaaccaaatcctcaacgatggatatctaggttcccacaacgatgaagaacgcagcgaagtgcgataagcaatgcgaattgcagaaccgggagtcatcagatttttgaacgcaactggctcctgggggctctcccccaggaatgcttcttccagtgtgtcattatctcctcacctaaaccttaatgcgatagatgcccttctattgctaagcttgaaagcactctgagctctgcagcggcgtcttcggatggaagcactcaat…
>TI_888_tinti
gaaaagtcgtaacaaggtttccgtaggtgaacctgcggaaggatcattagcactcaaacctactcaaccaagccactgttgcagagcgcaagctttgcagctaacctaaccaaaagaagcttaactaagctcatcaaaaaccaaatcctcaacgatggatatctaggttcccacaacgatgaagaacgcagcgaagtgcgataagcaatgcgaattgcagaaccgggagtcatcagatttttgaacgcaactggctcctgggggctctcccccaggaatgcttcttccagtgtgtcattatctcctcacctaaaccttaatgcgatagatgcccttctattgctaagcttgaaagcactctgagctctgcagcggcgttttcggacggaagcactcaat…
>TI_821_tinti
gaaaagtcgtaacaaggtttccgtaggtgaacctgcggaaggatcattagcactcaaacctactcaaccaagccactgttgcagagcgcaagctttgcagctaacctaaccaaaagaagcttaactaagctcatcaaaaaccaaatcctcaacgatggatatctaggttcccacaacgatgaagaacgcagcgaagtgcgataagcaatgcgaattgcagaaccgggagtcatcagatttttgaacgcaactggctcctgggggctctcccccaggaatgcttcttccagtgtgtcattatctcctcacccaaaccttaatgcgatagatgcccttctattgctaagctcgaaagcactctgagctctgcagcggcgtcttcggacggaagcactcaat…
>TI_820_tinti
gaaaagtcgtaacaaggtttccgtaggtgaacctgcggaaggatcattagcactcaaacctactcaaccaagccactgttgcagagcgcaagctttgcagctaacctaaccaaaagaagcttaactaagctcatcaaaaaccaaatcctcaacgatggatatctaggttcccacaacgatgaagaacgcagcgaagtgcgataagcaatgcgaattgcagaaccgggagtcatcagatttttgaacgcaactggctcctgggggctctcccccaggaatgcttcttccagtgtgtcattatctcctcacccaaaccttaatgcgatagatgcccttctattgctaagctcgaaagcactctgagctctgcagcggcgtcttcggacggaagcactcaat…
>TI_819_tinti
gaaaagtcgtaacaaggtttccgtaggtgaacctgcggaaggatcattagcactcaaacctactcaaccaagccactgttgcagagcgcaagctttgcagctaacctaaccaaaagaagcttaactaagctcatcaaaaaccaaatcctcaacgatggatatctaggttcccacaacgatgaagaacgcagcgaagtgcgataagcaatgcgaattgcagaaccgggagtcatcagatttttgaacgcaactggctcctgggggctctcccccaggaatgcttcttccagtgtgtcattatctcctcacccaaaccttaatgcgatagatgcccttctattgctaagctcgaaagcactctgagctctgcagcggcgtcttcggacggaagcactcaat…
>TI_815_tinti
gaaaagtcgtaacaaggtttccgtaggtgaacctgcggaaggatcattagcactcaaacctactcaaccaagccactgttgcagagcgcaagctttgcagctaacctaaccaaaagaagcttaactaagctcatcaaaaaccaaatcctcaacgatggatatctaggttcccacaacgatgaagaacgcagcgaagtgcgataagcaatgcgaattgcagaaccgggagtcatcagatttttgaacgcaactggctcctgggggctctcccccaggaatgcttcttccagtgtgtcattatctcctcacccaaaccttaatgcgatagatgcccttctattgctaagcttgaaagcactctgagctctgcagcggcgtcttcggatggaagcactcaat…
>TI_884_tinti
gaaaagtcgtaacaaggtttccgtaggtgaacctgcggaaggatcattagcactcaaacctactcaaccaagccactgttgcagagcgcaagctttgcagctaacctaaccaaaagaagcttaactaagctcatcaaaaaccaaatcctcaacgatggatatctaggttcccacaacgatgaagaacgcagcgaagtgcgataagcaatgcgaattgcagaaccgggagtcatcagatttttgaacgcaactggctcctgggggctctcccccaggaatgcttcttccagtgtgtcattatctcctcacccaaaccttaatgcgatagatgcccttctattgctaagctcgaaagcactctgagctctgcagcggcgtcttcggatggaagcactcaat…
>TI_886_tinti
gaaaagtcgtaacaaggtttccgtaggtgaacctgcggaaggatcattagcactcaaacctactcaaccaagccactgttgcagagcgcaagctttgcagctaacctaaccaaaagaagcttaactaagctaatcaaaaaccaaatcctcaacgatggatatctaggttcccacaacgatgaagaacgcagcgaagtgcgataagcaatgcgaattgcagaaccgggagtcatcagatttttgaacgcaactggctcctgggggctctcccccaggaatgcttcttccagtgtgtcattatctcctcacccaaaccttaatgcgatagatgcccttctattgctaagctygaaagcactctgagctctgcagcggcgtcttcggacggaagcactcaat…
>TI_881_tinti
gaaaagtcgtaacaaggtttccgtaggtgaacctgcggaaggatcattagcactcaaacctactcaaccaagccactgttgcagagcgcaagctttgcagctaacctaaccaaaagaagcttaactaagctmatcaaaaaccaaatcctcaacgatggatatctaggttcccacaacgatgaagaacgcagcgaagtgcgataagcaatgcgaattgcagaaccgggagtcatcagatttttgaacgcaactggctcctgggggctctcccccaggaatgcttcttccagtgtgtcattatctcctcaccyaaaccttaatgcgatagatgcccttctattgctaagcttgaaagcactctgagctctgcagcggcgtcttcggayggaagcactcaat…
>TI_890_tinti
gaaaagtcgtaacaaggtttccgtaggtgaacctgcggaaggatcattagcactcaaacctactcaaccaagccactgttgcagagcgcaagctttgcagctaacctaaccaaaagaagcttaactaagctcatcaaaaaccaaatcctcaacgatggatatctaggttcccacaacgatgaagaacgcagcgaagtgcgataagcaatgcgaattgcagaaccgggagtcatcagatttttgaacgcaactggctcctgggggctctcccccaggaatgcttcttccagtgtgtcattatctcctcacccaaaccttaatgcgatagatgcccttctattgctaagctcgaaagcactctgagctctgcagcggcgtcttcggacggaagcactcaat…
>TI_854_tinti
gaaaagtcgtaacaaggtttccgtaggtgaacctgcggaaggatcattagcactcaaacctactcaaccaagccactgttgcagagcgcaagctttgcagctaacctaaccaaaagaagcttaactaagctcatcaaaaaccaaatcctcaacgatggatatctaggttcccacaacgatgaagaacgcagcgaagtgcgataagcaatgcgaattgcagaaccgggagtcatcagatttttgaacgcaactggctcctgggggctctcccccaggaatgcttcttccagtgtgtcattatctcctcacccaaaccttaatgcgatagatgcccttctattgctaagctcgaaagcactctgagctctgcagcggcgtcttcggacggaagcactcaat…
>TI_882_tinti
gaaaagtcgtaacaaggtttccgtaggtgaacctgcggaaggatcattagcactcaaacctactcaaccaagccactgttgcagagcgcaagctttgcagctaacctaaccaaaagaagcttaactaagctcatcaaaaaccaaatcctcaacgatggatatctaggttcccacaacgatgaagaacgcagcgaagtgcgataagcaatgcgaattgcagaaccgggagtcatcagatttttgaacgcaactggctcctgggggctctcccccaggaatgcttcttccagtgtgtcattatctcctcacctaaaccttaatgcgatagatgcccttctattgctaagcttgaaagcactctgagctctgcagcggcgtcttcggatggaagcactcaat…
>TI_823_tinti
gaaaagtcgtaacaaggtttccgtaggtgaacctgcggaaggatcattagcactcaaacctactcaaccaagccactgttgcagagcgcaagctttgcagctaacctaaccaaaagaagcttaactaagctcatcaaaaaccaaatcctcaacgatggatatctaggttcccacaacgatgaagaacgcagcgaagtgcgataagcaatgcgaattgcagaaccgggagtcatcagatttttgaacgcaactggctcctgggggctctcccccaggaatgcttcttccagtgtgtcattatctcctcacccaaaccttaatgcgatagatgcccttctattgctaagctcgaaagcactctgagctctgcagcggcgtcttcggacggaagcactcaat…

## Sheet: TS5 | Tintinnid V9
>TI_881_Tinti_V9
GTCGCTCCTACCGATTTTGAATGGTCCGGTGAACCCTTTGGACCGGAGCCCGTTCCTTGCGGGCACTGGAAAGTCGAGTAAACCACATCACTTAGAGGAAGGAAAAGTCGTAACAAGGTTTCC
>TI_814_Tinti_V9
GTCGCTCCTACCGATTTCGAGTGGTCCGGTGAACCCTTTGGACCGGAGCCCGTTTCTTGCGGGCACTGGAAAGTCGAGTAAACCACATCACTTAGAGGAAGGAAAAGTCGTAACAAGGTTTCC
>TI_815_Tinti_V9
GTCGCTCCTACCGATTTCGAGTGGTCCGGTGAACCCTTTGGACCGGAGCCCGTTTCTTGCGGGCACTGGAAAGTCGAGTAAACCACATCACTTAGAGGAAGGAAAAGTCGTAACAAGGTTTCC
>TI_851_Tinti_V9
GTCGCTCCTACCGATTTCGAGTGGTCCGGTGAACCCTTTGGACCGGAGCCCGTTTCTTGCGGGCACTGGAAAGTCGAGTAAACCACATCACTTAGAGGAAGGAAAAGTCGTAACAAGGTTTCC
>TI_852_Tinti_V9
GTCGCTCCTACCGATTTCGAGTGGTCCGGTGAACCCTTTGGACCGGAGCCCGTTTCTTGCGGGCACTGGAAAGTCGAGTAAACCACATCACTTAGAGGAAGGAAAAGTCGTAACAAGGTTTCC
>TI_863_Tinti_V9
GTCGCTCCTACCGATTTCGAGTGGTCCGGTGAACCCTTTGGACCGGAGCCCGTTTCTTGCGGGCACTGGAAAGTCGAGTAAACCACATCACTTAGAGGAAGGAAAAGTCGTAACAAGGTTTCC
>TI_882_Tinti_V9
GTCGCTCCTACCGATTTCGAGTGGTCCGGTGAACCCTTTGGACCGGAGCCCGTTTCTTGCGGGCACTGGAAAGTCGAGTAAACCACATCACTTAGAGGAAGGAAAAGTCGTAACAAGGTTTCC
>b61a_tara
GTCGCTCCTACCGATTTCGAGTGGTCCGGTGAACCCTTTGGACCGGAGCCCGTTTCTTGCGGGCACTGGAAAGTCGAGTAAACCACATCACTTAGAGGAAGGAAAAGTCGTAACAAGGTTTCC
>TIF40_seq5_TINTI
GTCGCTCCTACCGATTTCGAGTGGTCCGGTGAACCCTTTGGACCGGAGCCCGTTTCTTGCGGGCACTGGAAAGTCGAGTAAACCACATCACTTAGAGGAAGGAAAAGTCGTAACAAGGTTTCC
>TIF40_seq48_TINTI
GTCGCTCCTACCGATTTCGAGTGGTCCGGTGAACCCTTTGGACCGGAGCCCGTTTCTTGCGGGCACTGGAAAGTCGAGTAAACCACATCACTTAGAGGAAGGAAAAGTCGTAACAAGGTTTCC
>TIF40_seq11_TINTI
GTCGCTCCTACCGATTTCGAGTGGTCCGGTGAACCCTTTGGACCGGAGCCCGTTTCTTGCGGGCACTGGAAAGTCGAGTAAACCACATCACTTAGAGGAAGGAAAAGTCGTAACAAGGTTTCC
>TIF2_seq_TINTI
GTCGCTCCTACCGATTTCGAGTGGTCCGGTGAACCCTTTGGACCGGAGCCCGTTCCTTGCGGGCACTGGAAAGTCGAGTAAACCACATCACTTAGAGGAAGGAAAAGTCGTAACAAGGTTTCC
>TIF40_seq2_TINTI
GTCGCTCCTACCGATTTCGAGTGGTCCGGTGAACCCTTTGGACCGGAGCCCGTTCCTTGCGGGCACTGGAAAGTCGAGTAAACCACATCACTTAGAGGAAGGAAAAGTCGTAACAAGGTTTCC
>TIF36_seq41_TINTI
GTCGCTCCTACCGATTTCGAGTGGTCCGGTGAACCCTTTGGACCGGAGCCCGTTCCTTGCGGGCACTGGAAAGTCGAGTAAACCACATCACTTAGAGGAAGGAAAAGTCGTAACAAGGTTTCC
>TIF36_seq23_TINTI
GTCGCTCCTACCGATTTCGAGTGGTCCGGTGAACCCTTTGGACCGGAGCCCGTTCCTTGCGGGCACTGGAAAGTCGAGTAAACCACATCACTTAGAGGAAGGAAAAGTCGTAACAAGGTTTCC
>TI_819_Tinti_V9
GTCGCTCCTACCGATTTCGAGTGGTCCGGTGAACCCTTTGGACCGGAGCCCGTTCCTTGCGGGCACTGGAAAGTCGAGTAAACCACATCACTTAGAGGAAGGAAAAGTCGTAACAAGGTTTCC
>TI_820_Tinti_V9
GTCGCTCCTACCGATTTCGAGTGGTCCGGTGAACCCTTTGGACCGGAGCCCGTTCCTTGCGGGCACTGGAAAGTCGAGTAAACCACATCACTTAGAGGAAGGAAAAGTCGTAACAAGGTTTCC
>TI_821_Tinti_V9
GTCGCTCCTACCGATTTCGAGTGGTCCGGTGAACCCTTTGGACCGGAGCCCGTTCCTTGCGGGCACTGGAAAGTCGAGTAAACCACATCACTTAGAGGAAGGAAAAGTCGTAACAAGGTTTCC
>TI_854_Tinti_V9
GTCGCTCCTACCGATTTCGAGTGGTCCGGTGAACCCTTTGGACCGGAGCCCGTTCCTTGCGGGCACTGGAAAGTCGAGTAAACCACATCACTTAGAGGAAGGAAAAGTCGTAACAAGGTTTCC
>TI_884_Tinti_V9
GTCGCTCCTACCGATTTCGAGTGGTCCGGTGAACCCTTTGGACCGGAGCCCGTTCCTTGCGGGCACTGGAAAGTCGAGTAAACCACATCACTTAGAGGAAGGAAAAGTCGTAACAAGGTTTCC
>TI_886_Tinti_V9
CTCGCTCCTACCGATTTCGAGTGGTCCGGTGAACCCTTTGGACCGGAGCCCGTTCCTTGCGGGCACTGGAAAGTCGAGTAAACCACATCACTTAGAGGAAGGAAAAGTCGTAACAAGGTTTCC
>TI_890_Tinti_V9
GTCGCTCCTACCGATTTCGAGTGGTCCGGTGAACCCTTTGGACCGGAGCCCGTTCCTTGCGGGCACTGGAAAGTCGAGTAAACCACATCACTTAGAGGAAGGAAAAGTCGTAACAAGGTTTCC
>a7cbc_tara
GTCGCTCCTACCGATTTCGAGTGGTCCGGTGAACCCTTTGGACCGGAGCCCGTTCCTTGCGGGCACTGGAAAGTCGAGTAAACCACATCACTTAGAGGAAGGAAAAGTCGTAACAAGGTTTCC
>TI_888_Tinti_V9
GTCGCTCCTACCGATTTCGAGTGGTCCGGTGAACCCTTTGGACCGGAGCCCGTTTCTTGCGAGCACTGGAAAGTCGAGTAAACCACATCACTTAGAGGAAGGAAAAGTCGTAACAAGGTTTCC
>TIF28_seq49_TINTI
GTCGCTCCTACCGATTTCGAGTGGTCCGGTGAACCCTTTGGACCGGAGCCCGTTTCTTGCGAGCACTGGAAAGTCGAGTAAACCACATCACTTAGAGGAAGGAAAAGTCGTAACAAGGTTTCC
>deb_tara
GTCGCTCCTACCGATTTCGAGTGGTCCGGTGAACCCTTTGGACCGGAGCCCGTTTCTTGCGAGCACTGGAAAGTCGAGTAAACCACATCACTTAGAGGAAGGAAAAGTCGTAACAAGGTTTCC
>TI_823_tinti_V9
#NAME?
>TI_887_Tinti_V9
#NAME?
>a7cbc_tara
GTCGCTCCTACCGATTTCGAGTGGTCCGGTGAACCCTTTGGACCGGAGCCCGTTCCTTGCGGGCACTGGAAAGTCGAGTAAACCACATCACTTAGAGGAAGGAAAAGTCGTAACAAGGTTTCC
>Salpingella_FG304
GTCGCTCCTACCGATTTCGAGTGGTCCGGTGAACCCTTTGGACCGGCGCCCTTTCCTTGAGGGTACTGGAAAGTCGAGTAAACCACATCACTTAGAGGAAGGAAAAGTCGTAACAAGGTTTCC

## Sheet: TS5 | TI40 
>diatom_seq1
CCAGCAGCTGCGGTAATTCCAGCTCCAATAGCGTATATTAAAGTTGTTGCAGTTAAAAAGCTCGTAGTTGGATTTGTGGTGTGTCCAGTTGGCCTTTGCTCTTTTGAGTGACAGTGCTGTAACTGGTCTGCCATGTTTGGGTGGAATCTGTGTGGCAATAAGTTGTCGTGCAGGGGATACCCATTGTTTACTGTGAAAAAATTAGAGTGTTCAAAGCAGGCTTATGCCTCTGAATATATTAGCATGGAATAATAATATAGGACCTTGGTACTATTTTGTTGGTTTGCGCACTGAGGTAATGATTAAGAGGGACAGTTGGGGGTATTTGTATTCCATTGTCAGAGGTGAAATTCTTGGATTTTTGGAAGACAAACTATTGCAAAAGCATTTACGAAGGAT…
>diatom_seq6
CCAGCAGCTGCGGTAATTCCAGCTCCAATAGCGTATATTAAAGTTGTTGCAGTTAAAAAGCTCGTAGTTGGATTTGTGGTGTGTCCAGTCGGCCTTTGCTCT-TTGAGTGACAGTGCTGTAACTGGTCTGCCATGTTTGGGTGGAATCTGTGTGGCATTAAGTTGTCGTGCAGGGGATACCCATCGTTTACTGTGAAACAATTAGAGTGTTCAAAGCAGGCTTATGCCTCTGAATATATTAGCATGGAATAATAATATAGGACCTTGGTACTATTTTGTTGGTTTGCGCACTGAGGTAATGATTAAGAGGGACAGTTGGGGGTATTTGTATTCCATTGTCAGAGGTGAAATTCTTGGATTTTTGGAAGACAAACTACTGCGAAAGCATTTACCAAGGAT…
>diatom_seq12
CCAGCAGCTGCGGTAATTCCAGCTCCAATAGCGTATATTAAAGTTGTTGCAGTTAAAAAGCTCGTAGTTGGATTTGTGGTGTGTCCAGTCGGCCTTTGCTCT-TTGAGTGACAGTGCTGTAACTGGTCTGCCATGTTTGGGTGGAATCTGTGTGGCATTAAGTTGTCGTGCAGGGGATACCCATCGTTTACTGTGAAAAAATTAGAGTGTTCAAAGCAGGCTTATGCCTCTGAATATATTAGCATGGAATAATAATATAGGACCTTGGTACTATTTTGTTGGTTTGCGCACTGAGGTAATGATTAAGAGGGACAGTTGGGGGTATTTGTATTCCATTGTCAGAGGTGAAATTCTTGGATTTTTGGAAGACAAACTACTGCGAAAGCATTTACCAAGGAT…
>tintinnid_seq2
-------------TAATTCCAGCTCCAATAGCGTATATTAAAGTTGTTGCAGTTAAAAAGCTCGTAGTTGGATTTCNGGCANGGGGCAACAGCCCGCTTGCAG-------CGTNTGCTTGCCGTCCCCTACCATCCTTCTGTTAACGCGCCAGGACATTCACTTGTCGGGC-GCGGGCTCAGATAATTTACCTTGAGAAAATTAGAGTGTTTCAGGCAGGCTGACGC--CGGGATACATTAGCATGGAATAATGGAATAGGACTTTCGCCTCTTCTGTTGGTCTGAGGGGTGATCGTAATGATTAATAGGGATAGTTGGGGGCATTAGTACTTAACTGTCAGAGGTGAAATTCTCGGATTTGTTAAAGACTAACTTATGCGAAAGCATTTGCCAAGGAT…
>tintinnid_seq5
CCAGCAGCTGCGGTAATTCCAGCTCCAATAGCGTATATTAAAGTTGTTGCAGTTAAAAAGCTCGTAGTTGGATTTCTGGCAGGGGGCAACAGCCCGCTTGCAG-------CGTGTGCTTGCCGTCCCCTACCATCCTTCTGTTAACGCGCCAGGACATTCACTTGTCGGGC-GCGGGCTCAGATAATTTACCTTGAGAAAATTAGAGTGTTTCAGGCAGGCTGACGC--CGGGATACATTAGCATGGAATAATGGAATAGGACTTTCGCCTCTTCTGTTGGTCTGAGGGGTGATCGTAATGATTAATAGGGATAGTTGGGGGCATTAGTACTTAACTGTCAGAGGTGAAATTCTCGGATTTGTTAAAGACTAACTTATGCGAAAGCATTTGCCAAGGAT…
>tintinnid_seq11
CCAGCAGCTGCGGTAATTCCAGCTCCAATAGCGTATATTAAAGTTGTNGCAGTTAAAANGCTCGTAGTTGGATTTCTGNCAGGGGGCAACAGCCCGCTTGCAG-------CGTGTNCTTGCCGTCCCCTACCATCCTTCTGTTAACGCGCCAGGACATTCACTTGTCGGGC-GCGGGCTCAGATAATTTACCTTGAGAAAATTAGAGTGTTTCAGGCAGGCTGACGC--CGGGATACATTAGCATGGAATAATGGAATAGGACTTTCGCCTCTTCTGTTGGTCTGAGGGGTGATCGTAATGATTAATAGGGATAGTTGGGGGCATTAGTACTTAACTGTCAGAGGTGAAATTCTCGGATTTGTTAAAGACTAACTTATGCGAAAGCATTTGCCAAGGAT…
>tintinnid_seq48
CCAGCAGCCGCGGTAATTCCAGCTCCAATAGCGTATATTAAAGTTGTTGCAGTTAAAAAGCTCGTAGTTGGATTTCTGGCAGGGGGCAACAGCCCGCTTGCAG-------CGTGTGCTTGCCGTCCCCTACCATCCTTCTGTTAACGCGCCAGGACATTCACTTGTCGGGC-GCGGGCTCAGATAATTTACCTTGAGAAAATTAGAGTGTTTCAGGCAGGCTGACGC--CGGGATACATTAGCATGGAATAATGGAATAGGACTTTCGCCTCTTCTGTTGGTCTGAGGGGTGATCGTAATGATTAATAGGGATAGTTGGGGGCATTAGTACTTAACTGTCAGAGGTGAAATTCTCGGATTTGTTAAAGACTAACTTATGCGAAAGCATTTGCCAAGGAT…
