# Supplementary material for: The epibiotic life of the cosmopolitan diatom Fragilariopsis doliolus on heterotrophic ciliates in the open ocean
Source: ISME J. 2018 Jan 18;12(4):1094–108. doi: 10.1038/s41396-017-0029-1 (PMC5864193; doi:10.1038/s41396-017-0029-1)
Supplement: Supplementary file 12 — Table S6 [file 41396_2017_29_MOESM12_ESM.xlsx]

## Sheet: TS6 | Regression coefficients
	f2f8b6bc0f4f3b6be690e0bd0f740a20	53cf4eb045f0a758fc188f13fcd54504	b61a7b36be9517d26828b362d8e147e1	a7cbcf338bce632eeb1d94a010707449	deb2a198341ff3dcaf8e594767503905
SI	0.01620187	-0.001389393	-0.110420591	0.07634319	-0.00188043
PO4	0.21618900	0.017012772	-0.155763170	-0.07693671	-0.03699069
NO2NO3	0.14127157	0.010613524	-0.120453517	-0.03475272	-0.02400347
NO2	0.23400312	0.019401637	-0.132017963	-0.11369306	-0.04036909
Mean.Depth.MLD.Temp..m.	-0.06519554	-0.005995141	0.014927629	0.04984764	0.01144458
Mean_Temperature..ITS.90..deg.C.	0.20582616	0.020258769	0.002229978	-0.19841297	-0.03657695
Mean_Salinity..PSU.	-0.09499929	-0.005923053	0.125997051	-0.01404561	0.01573498
Mean_Oxygen..adjusted..umol.Kg.	-0.21877686	-0.022078233	-0.022560581	0.22768560	0.03906072
Mean_Nitrates..adjusted..Mol.L.	0.23223205	0.018055496	-0.175467103	-0.07587344	-0.03966215
Mean_Density..sigma.theta..Kg.m.3.	-0.24988182	-0.022599485	0.071251053	0.17938496	0.04373809
Mean_Chloro.HPLC.adjusted..mg.Chl.m3.	0.24252935	0.018874890	-0.182550547	-0.07981716	-0.04142709
INTERCEPT	0.28147908	0.002501470	0.451186861	0.66773085	0.06152983

## Sheet: TS6 | Predictors
Station	Mean.Depth.MLD.Temp..m.	Mean_Chloro.HPLC.adjusted..mg.Chl.m3.	Mean_Density..sigma.theta..Kg.m.3.	Mean_Nitrates..adjusted..Mol.L.	Mean_Oxygen..adjusted..umol.Kg.	Mean_Salinity..PSU.	Mean_Temperature..ITS.90..deg.C.	NO2	NO2NO3	PO4	SI
TARA_030	0.1680000002688	0.0335115982333225	1	0.0840811070647207	0.12546584849677	0.949664785364188	0.676646296109249	0	0.00174581005586592	0	0.0091904821855722
TARA_031	0.18960000030336	0.0367229198694143	0.905223969189032	0.102985238316885	0.0383310140422533	1	0.825026411296665	0.04375	0.00104748603351955	0.0113690194220748	0.0091904821855722
TARA_032	0.25280000200448	0	0.862533067390951	0.0904775561546662	0.0367230340127164	0.978790757598727	0.849570475733049	0.04375	0	0.00852676456655613	0.00981996726677578
TARA_033	0.2040000003264	0.122585970069221	0.750283749377882	0.107220450436677	0.0107524605106517	0.905582318305966	0.898032931122178	0	0	0.0251065845570819	0.0133450837215158
TARA_034	0.24240000038784	0.140211439544767	0.71880874528847	0.0785716188950187	0.0165402618273419	0.879315951150681	0.90669850243094	0.0625	0.00104748603351955	0.0900047370914259	0.0480926602039532
TARA_038	0.0183272736293236	0.121519534914111	0.607074124730091	0.134720350130404	0.0901010988481394	0.695900847015512	0.8626756498937	0.03125	0.00209497206703911	0.151586925627665	0.0137227747702379
TARA_039	0.01920000003072	0.0744168965385167	0.562314190377831	0.0634717382672108	0.0596004517172716	0.665838517514482	0.881551786152582	0.03125	0.00104748603351955	0.108953102794884	0.0169960971924965
TARA_041	0.060000000096	0.0151501382986154	0.465953096261125	0.0657105928184171	0.0321477840227952	0.642290913130942	0.954696757809078	0	0.00314245810055866	0.0663192799621033	0.0173737882412187
TARA_042	0.0720000001152	0.00504979576264758	0.322594132530959	0.0615169869368158	0.0406070564836581	0.510006448191139	0.983382560472137	0	0.00104748603351955	0.0378967314069161	0.0266901674430316
TARA_043	0.12480000019968	0.155474980454947	0.3182520321331	0.0852345210111194	0.0459341645709636	0.504088268893457	0.982787700570418	0	0.000698324022346369	0.0331596399810516	0.0217801838096437
TARA_044	0.049920000079872	0	0.342756035352597	0.0883031819993485	0.0360727381582929	0.55378915074891	0.998980125175266	0	0.00174581005586592	0.0521080056845097	0.0279491376054388
TARA_045	0.1440000002304	0.0202006850719356	0.345117907712339	0.186849009972453	0.0220206748233422	0.557880448023177	1	0.0625	1	0.918995736617717	0.189475009442276
TARA_046	0.0480000000768	0.0915549600875378	0.359714625100008	0.121981638975438	0.0242882232376747	0.559701996480389	0.988063101708035	0	0.00174581005586592	0.0473709142586452	0.0232909480045323
TARA_047	0.0480000000768	0.00504979576264758	0.341716397707799	0.0507831957040601	0.0328193218958222	0.541700487352351	0.990523294150285	0	0.000698324022346369	0.0426338228327807	0.0275714465567166
TARA_048	0.04160000166656	0	0.298092587567962	0.0391700476629442	0.0313519034173977	0.474511113117978	0.97816485833013	0.03125	0.00209497206703911	0.0378967314069161	0.0255570942968652
TARA_050	0.272640000436224	0.0335115982333225	0.436750238169205	0.114778288517191	0.0649484125715308	0.544811764436811	0.903339982992319	0	0.00104748603351955	0.0378967314069161	0.0273196525242352
TARA_051	0.14240000182784	0.0303010276079033	0.440979463622772	0.114778288517191	0.0657927967128624	0.54067445385412	0.895764993536392	0	0.000349162011173184	0.0426338228327807	0.0149817449326451
TARA_053	0.16560000026496	0.0433918946422148	0.388083622101651	0.114778288517191	0.057567306939291	0.543583055422894	0.948938642752837	0.03125	0.603701117318436	0.601610611084794	0.131688278987788
TARA_057	0.22560000036096	0.0773180507668194	0.452653826168694	0.17366694200146	0.06049750531398	0.554826484175535	0.896153077238445	0.0625	0	0	0.0342439884174745
TARA_064	0.53280000085248	0.0891990396075519	0.629390484519283	0.102073054001126	0.135066999940222	0.578705492859033	0.733583549063288	0	0	0.0378967314069161	0.0211506987284401
TARA_066	0.3180000005088	0.30843933223135	0.815209069081822	0.182991468742865	0.277010626106645	0.578869748618177	0.501758032371519	0.9375	0.116620111731844	0.161061108479394	0.0333627093037895
TARA_067	0.00960000001536	1	0.824011880753665	0.123224231225834	0.32237852684006	0.536072399816417	0.43284926816777	0.534375	0.247590782122905	0.481288488867835	0.173611985395946
TARA_068	0.94920000151872	0.409411215142778	0.799058836013499	0.172027854047295	0.249047839491155	0.612059084703992	0.563784710236256	0.78125	0.0454958100558659	0.108479393652297	0.0316127407780436
TARA_070	0.649920001039872	0.243564026288378	0.780096972073285	0.112422281185344	0.162925138103242	0.674052028667104	0.654850049744455	0.16875	0.034427374301676	0.172430127901468	0.016014100465819
TARA_071	0.2640000004224	0.128628601941062	0.663262391123564	0	0.0948172996408226	0.671658703833126	0.78360703274769	0.03125	0.00122206703910615	0.0658455708195168	0.0188971421377313
TARA_072	0.331885714131017	0.0380071481195819	0.630388126948873	0.115373109350405	0.0863197971072114	0.678302157734887	0.823870177517464	0.009375	0.000628491620111732	0.049265750828991	0.00979478786352764
TARA_076	0.143466667429547	0.0252504808345831	0.734530422306957	0.108174951944177	0.119104206837205	0.739604450074521	0.769885297165765	0.003125	0	0.0265277119848413	0.00911494397582777
TARA_078	0.23679999877888	0.0399334904948334	0.773942829352853	0.0953173879022537	0.189912867871771	0.669353518440624	0.657338157939602	0	0.000593575418994413	0	0.00492257333501196
TARA_080	0.120000000192	0.0550783717187405	0.731174287620313	0.0591290485172631	0.184406963526657	0.633101088165025	0.670856530320484	0	0.00167597765363128	0	0.0119476268412439
TARA_081	0.10560000016896	0.135857079664959	0.799075941381645	0.204508694312786	0.358181179960769	0.52200850893648	0.452464608411696	0.359375	0.107576815642458	0.203221222169588	0.0136346468588694
TARA_082	0.08480000173568	0.233447161517612	0.857270862070608	0.635531269931815	0.577020932007468	0.463639858806943	0.253813341752922	0.471875	0.63372905027933	0.616295594504974	0.02183054261614
TARA_083	0.3120000004992	0.186725285553033	0.767915798978943	0.44736541942952	0.522806054902091	0.36393155063855	0.254888210932846	0.61875	0.379189944134078	0.557081951681667	0.0106508875739645
TARA_084	0.65760000105216	0.0822769742380809	0.891376098187681	0.86216996995263	0.731266685109781	0.433905498427638	0.0774483443463179	0.83125	0.883379888268156	0.816200852676457	0.207226488732217
TARA_085	0.18720000029952	0.104836583832693	0.950920191985736	1	0.764615509731986	0.490978091970027	0.0425017498862522	0.334375	0.995111731843575	1	1
TARA_086	0.17760000028416	0.131713753784155	0.86005350600127	0.477927334241334	1	0.383995703496026	0	0.25625	0.49231843575419	0.612979630506869	0.78521969029334
TARA_093	0.054720000087552	0.291012880584046	0.663106189408458	0.0613236384822217	0.298286630086279	0.485948177443589	0.598107337711996	0.03125	0.000698324022346369	0.246328754144955	0
TARA_094	0.16080000025728	0.0396954201116152	0.609172144225499	0.0837302978542989	0.180353032710577	0.520888279235152	0.700091085205736	0	0.00104748603351955	0.132638559924207	0
TARA_095	0.09840000015744	0.052322162550252	0.593537530458054	0.1244398999744	0.142198261620668	0.544301730868792	0.740525169689623	0	0.00279329608938547	0.104216011369019	0.00402870451970288
TARA_096	0.159771427455634	0.0331143135875104	0.617247721682755	0.0957077323122639	0.109576424695793	0.618898614963257	0.784361273245539	0	0.000698324022346369	0.0757934628138323	0.00553946871459147
TARA_097	0.215466667544747	0.0101003425359678	0.620358133146752	0.16623559183081	0.095646391753055	0.650698059856534	0.809778453565816	0	0.00139664804469274	0.0568450971103742	0.00604305677955432
TARA_098	0.23480000197568	0.0101003425359678	0.624998092290529	0.0587760755351672	0.0928938265151735	0.676443816710822	0.827816376681453	0	0.00174581005586592	0.0947418285172904	0.00365101347098074
TARA_099	0.25680000041088	0.0283378857096938	0.645731949457837	0.0535238598175174	0.108914543970839	0.651713607021215	0.784029632813187	0	0.00139664804469274	0.137375651350071	0.0057912627470729
TARA_100	0.117257140987611	0.216209964559806	0.577790963592504	0.249133208522862	0.0914839477716964	0.625149735351157	0.83111507204985	0.4375	0.216480446927374	0.322122216958787	0.0139745688027194
TARA_102	0.0651428593042286	0.17890876647248	0.503346762583738	0.468546889457665	0.11816930778545	0.526877241284298	0.82119509495429	1	0.439944134078212	0.473709142586452	0.0618154349741911
TARA_106	0.0281142864449829	0.177691378172175	0.468829666075558	0.283891294831263	0.0631087351313978	0.507152809474077	0.839263863849947	0.4375	0.192039106145251	0.260540028422549	0.044189852700491
TARA_109	0.0178285728285257	0.21153717615481	0.311024041031579	0.144634690119149	0.0840785092773959	0.402074052137147	0.907307304110058	0.125	0.0314245810055866	0.127901468498342	0.0202694196147551
TARA_110	0.07020000011232	0.238665934681598	0.557209928037614	0.31523952426945	0.0478433512342752	0.551386785972215	0.786588319244035	0.96875	0.286312849162011	0.355281856939839	0.0479667631877125
TARA_111	0.28320000045312	0.152715767243768	0.663983274842193	0.186630778143606	0.131481792985778	0.637459696545395	0.751184254175925	0.125	0.0935754189944134	0.236854571293226	0.0114566284779051
TARA_112	0.579840000927744	0.02794585813859	0.653979195160676	0.145496582198997	0.0962572990476773	0.6807754860619	0.801627407898703	0.03125	0.00104748603351955	0.0663192799621033	0.00893868815309077
TARA_113	0.18720000029952	0.107082105743805	0.675595463984135	0.0860716842718343	0.104318825831666	0.686591966004029	0.784128641971389	0.03125	0.00244413407821229	0.0852676456655613	0.00893868815309077
TARA_114	0.01440000002304	0.0844120975803187	0.665720647623578	0.0758066587167635	0.0888746456767347	0.684632558420404	0.792790220715723	0.03125	0.000698324022346369	0.0852676456655613	0.00767971799068362
TARA_115	0.02880000004608	0.151611781555028	0.664722800339281	0.0758066587167635	0.0823234013921306	0.685521455987638	0.794628442455861	0.0625	0.00384078212290503	0.0994789199431549	0.00767971799068362
TARA_116	0.0240000000384	0.0994037726270128	0.659533113585688	0.0758066587167635	0.0828397020000584	0.684785423851726	0.799412275197291	0.09375	0.00349162011173184	0.0900047370914259	0.00767971799068362
TARA_117	0.06240000009984	0.186343021120673	0.671597417068925	0.0758066587167635	0.0790723021037661	0.681877635877797	0.78407097517388	0.09375	0.00558659217877095	0.0900047370914259	0.00767971799068362
TARA_118	0.0480000000768	0.226060220541794	0.672432200005388	0.0758066587167635	0.0784501945563156	0.682859192857867	0.784083854413972	0.125	0.0066340782122905	0.118427285646613	0.00893868815309077
TARA_119	0	0.0938147512014293	0.678956822465842	0.0758066587167635	0.130804926072307	0.687428883900648	0.781321257414377	0.09375	0.0045391061452514	0.0805305542396968	0.00767971799068362
TARA_120	0	0.0335115982333225	0.67990847501341	0.0758066587167635	0.109197599429468	0.686089435588464	0.779091538973562	0.0625	0.00314245810055866	0.0805305542396968	0.00767971799068362
TARA_121	0.18720000029952	0.0303010276079033	0.658199919143847	0.0790793633738616	0.0965588902991537	0.681839216121255	0.79816005888131	0.03125	0.00174581005586592	0.0805305542396968	0.00767971799068362
TARA_122	0.423272727077236	0.104376965301054	0.499392247294049	0.291099529231288	0.0300860616861917	0.582532371808866	0.873397617269747	0.375	0.190642458100559	0.270014211274278	0.0264383734105502
TARA_123	0.44520000071232	0.122043740363594	0.496479725478303	0.271706478313846	0.0431842267817183	0.581979760110656	0.875816338558903	0.4375	0.17108938547486	0.25106584557082	0.0268160644592723
TARA_124	0.408436363853498	0.164852099713189	0.502663981840859	0.313893163711769	0.0443323662283415	0.586587599711698	0.873597245491163	0.5	0.215782122905028	0.298436759829465	0.0305929749464938
TARA_125	0.41280000066048	0.0936855773657399	0.494002007780997	0.293665886080883	0.0338248886578093	0.587826795059165	0.883217490471697	0.59375	0.130237430167598	0.265277119848413	0.0215283897771623
TARA_126	0.21279999874048	0.0821049927940526	0.536189274278637	0.162736618478647	0.0360932063075449	0.634247624099655	0.880709000879105	0.125	0.0597067039106145	0.170535291331123	0.014604053883923
TARA_127	0.42080000227328	0.084240867146963	0.485774530557511	0.255132852798798	0.0349922543555637	0.588745886035069	0.892063918509442	0.53125	0.168296089385475	0.270014211274278	0.0231650509882916
TARA_128	0.2720000020352	0.118957086499156	0.491593940684524	0.240419978190418	0	0.560157338394978	0.862103167671639	0.84375	0.177374301675978	0.255802936996684	0.0324814301901045
TARA_129	0.3540000005664	0.0748382135258524	0.390266144164248	0.0982408598111497	0.0233212711661376	0.521812613377831	0.929274747773767	0.125	0.0143156424581006	0.108953102794884	0.0161148180788115
TARA_130	0.2040000003264	0	0.400136556148576	0.0485787451224723	0.0325488522405371	0.503282538799208	0.904519013026482	0.03125	0.000698324022346369	0.0900047370914259	0.00705023290948005
TARA_131	0.207466665931947	0.0242411224905917	0.497158818836431	0.0761519657649282	0.0678206124503993	0.570573160391997	0.86538415408491	0	0.00104748603351955	0.0236854571293226	0.0119602165428679
TARA_132	0.157333334651733	0.0202006850719356	0.532162137994843	0.107930167545786	0.0804524448015673	0.566623609419512	0.826493034762067	0	0.000349162011173184	0.00473709142586452	0.0294599018003273
TARA_133	0.00205714080329142	0.0287043789179288	0.537834974578043	0.0864074089025851	0.203503464107986	0.377793489198217	0.637879236066586	0	0.000698324022346369	0.137375651350071	0.0229132569558101
TARA_134	0.09120000014592	0.267815662928386	0.614880830382658	0.0561865045066109	0.213477268398744	0.410069881469175	0.575166738666985	0.0625	0.00174581005586592	0.137375651350071	0.0143522598514415
TARA_135	0.02640000004224	0.234189160062154	0.60941377035398	0.111334955008077	0.211385810016464	0.411996926057879	0.584553837203765	0.03125	0.000349162011173184	0.132638559924207	0.0142263628352008
TARA_136	0.13920000022272	0.0982862687461651	0.490767044654332	0.10841108125587	0.0985943520512404	0.506693309185839	0.816277929879815	0.03125	0.00837988826815642	0.1468498342018	0.0215283897771623
TARA_137	0.06560000170496	0.136306935057854	0.386758826702852	0.190488257551146	0.0688169900930821	0.447231549183119	0.870490128819125	0.21875	0.085195530726257	0.217906205589768	0.0308447689789752
TARA_138	0.13119999860992	0.0252504808345831	0.340928628926898	0.10894287451132	0.0747156169152084	0.399821569610678	0.875879285844849	0	0	0.0757934628138323	0.0138486717864787
TARA_139	0.0240000000384	0.435944422206184	0.34131529218888	0.219071464989031	0.0913097854620996	0.385523453814978	0.863232419442848	0.3125	0.143505586592179	0.25106584557082	0.0387762810021403
TARA_140	0.05280000008448	0.0348882007962215	0	0.0983552924216865	0.114998528721443	0	0.876125053943892	0	0	0.0378967314069161	0.00566536573083218
TARA_141	0.09840000015744	0.0463553827563443	0.446799181031847	0.090416197772193	0.0697005264628563	0.547022030430798	0.895362098708235	0	0	0.00473709142586452	0.0357547526123631
TARA_142	0.641066669825707	0.122668581243208	0.614503488009905	0.038859824626924	0.063835880382968	0.657554856406386	0.821917684719616	0.0625	0.00174581005586592	0	0.0142263628352008
TARA_143	0.353142859765029	0.0905839032878496	0.616092341127748	0.121080428073169	0.0619322544575105	0.66159634359629	0.823846028942293	0.0625	0.00209497206703911	0.00473709142586452	0.0147299509001637
TARA_144	0.38160000061056	0.146032523268188	0.704567860529179	0.106975882415454	0.101881753689897	0.677177588861055	0.744165969872946	0.0625	0.000698324022346369	0	0.0137227747702379
TARA_145	0.322971427716754	0.240508914872189	0.822366999873092	0.262991331497919	0.252893242637699	0.562912712934721	0.471405945823541	0.34375	0.152932960893855	0.165798199905258	0.0337404003525116
TARA_146	0.8480000029568	0.10041763703504	0.802311723927143	0.132396057509095	0.15435774172875	0.689098290121955	0.6438592282315	0.6875	0.0258379888268156	0.00947418285172904	0.0107012463804608
TARA_147	1	0.151604271448302	0.785543546631129	0.137903412818146	0.149659692111213	0.691841099141323	0.666629724713005	0.6875	0.0139664804469274	0	0.00893868815309077
TARA_148	0.464914287143863	0.0789605111078233	0.77782134354575	0.102608000181015	0.153225515260287	0.693997125479015	0.677841908165029	0.28125	0.00523743016759777	0	0.00805740903940577
TARA_149	0.719040001150464	0.104903423782555	0.807944408987509	0.114759340059531	0.187880496963142	0.678287241829406	0.625685300340498	0.78125	0.0237430167597765	0.0284225485551871	0.00893868815309077
TARA_150	0.32640000052224	0.147889772661559	0.832290571654233	0.0970678791866123	0.221890970612891	0.668273245286099	0.584216014736169	0.125	0.00593575418994413	0.00473709142586452	0.00944227621805363
TARA_151	0.1640000018624	0.0303010276079033	0.834487638401121	0.117555644016037	0.238933473649285	0.661533967991551	0.573817090899712	0.0625	0.000698324022346369	0.00473709142586452	0.00705023290948005
TARA_152	0.66680000266688	0.178909517483153	0.884414110924932	0.19993797393941	0.2903455859558	0.63877970898074	0.477884203589489	0.96875	0.0754189944134078	0.0757934628138323	0.0144781568676822

## Sheet: TS6 | Responses
Size Fraction = All; Template = DNA, Depth = SUR
Station	f2f8b6bc0f4f3b6be690e0bd0f740a20	53cf4eb045f0a758fc188f13fcd54504	b61a7b36be9517d26828b362d8e147e1	a7cbcf338bce632eeb1d94a010707449	deb2a198341ff3dcaf8e594767503905
TARA_030	0.229415733870562	0	0.53802758684897	0.811107105653813	0
TARA_031	0.229415733870562	0	0.878595370213959	0.418853908291695	0
TARA_032	0.112037053045991	0	0.690642778648083	0.714465010372114	0
TARA_033	0.118421841187909	0	0.868978743177835	0.48047082266745	0
TARA_034	0.809427213400379	0	0.428845013935118	0.401147778542877	0
TARA_038	0.447213595499958	0	0	0.856348838577675	0.258198889747161
TARA_039	0	0	0.252063308718683	0.967710746244863	0
TARA_041	0.547722557505166	0	0.316227766016838	0.774596669241483	0
TARA_042	0.2	0	0.871779788708135	0.447213595499958	0
TARA_043	0.197642353760524	0	0.625	0.752599661174518	0.0625
TARA_044	0.447213595499958	0	0	0.894427190999916	0
TARA_045	0.755928946018454	0	0.534522483824849	0.377964473009227	0
TARA_046	0	0	0.707106781186548	0.707106781186548	0
TARA_047	0	0	0.577350269189626	0.816496580927726	0
TARA_048	0.730296743340221	0	0	0.683130051063973	0
TARA_050	0	0	0.577350269189626	0.816496580927726	0
TARA_051	0	0	0.636445827340584	0.771321404383905	0
TARA_053	0	0	0	0	0
TARA_057	0.371390676354104	0	0.870988340711385	0.321633760451338	0
TARA_064	0.256430933823008	0	0.717989334783967	0.360933446570968	0.537086155529575
TARA_066	0.790705084650686	0.0378180638010032	0.199308730997205	0.543942879202624	0.194312730079473
TARA_067	0.115757123037798	0.00964642691981647	0	0.99323070578476	0
TARA_068	0.697517785452486	0.023446803861612	0.205744868883813	0.550375952272646	0.409480825502362
TARA_070	0.475093975666168	0.0218217890235992	0.277746029931765	0.830375703837612	0.0845154254728517
TARA_071	0	0	0.577350269189626	0.741619848709566	0.341565025531987
TARA_072	0.12427395320024	0	0.713899509491714	0.552285528526056	0.412170073979383
TARA_076	0.66718892813859	0	0.52522573143889	0.516195389606284	0.111978502191171
TARA_078	0.295598783449288	0	0.603388490031847	0.724066188038217	0.155794238212439
TARA_080	0.397911212877111	0	0.0912870929175277	0.912870929175277	0
TARA_081	0.750350058362118	0	0.275009549108463	0.601119403958254	0
TARA_082	0.0424476359978009	0	0.858450311280121	0.511137223513668	0
TARA_083	0.256197317778828	0	0.18641092980036	0.948479783450285	0
TARA_084	0.151619608715781	0	0.107211253483779	0.982607368881035	0
TARA_085	0.707106781186548	0	0	0.707106781186548	0
TARA_086	0.707106781186548	0	0	0.707106781186548	0
TARA_093	0	0	0.23266683963925	0.972556497964146	0
TARA_094	0.0641500299099584	0	0.231296222162904	0.970766105339345	0
TARA_095	0	0	0.925820099772551	0.377964473009227	0
TARA_096	0	0	0	0	0
TARA_097	0	0	1	0	0
TARA_098	0.707106781186548	0	0.540061724867322	0.456435464587638	0
TARA_099	0	0	1	0	0
TARA_100	0.968614321130712	0.0638615958599132	0.213721777946653	0.109685892921724	0
TARA_102	0.86827723004283	0.0607760508511404	0.111652734875053	0.479514953079683	0
TARA_106	0.895348173421017	0.0703210846407743	0.16239958858823	0.408696668732407	0
TARA_109	0.935827205585765	0.0657748341008085	0.161114781463196	0.305491559142058	0.0248605505081814
TARA_110	0.839028838977006	0.0631295015898809	0.0969813805404356	0.531638867298453	0
TARA_111	0.926275127330315	0.0645961443934822	0.359255825563677	0.0936855293909694	0
TARA_112	0.760885910252682	0	0.512989176042577	0.324442842261525	0.229415733870562
TARA_113	0.408248290463863	0	0.577350269189626	0.707106781186548	0
TARA_114	0.577350269189626	0	0	0.816496580927726	0
TARA_115	0.235702260395516	0	0.799305253885453	0.552770798392567	0
TARA_116	0.707106781186548	0	0.559016994374947	0.433012701892219	0
TARA_117	0.25	0	0.866025403784439	0.433012701892219	0
TARA_118	0.333333333333333	0	0.816496580927726	0.471404520791032	0
TARA_119	0	0	0.784464540552736	0.620173672946042	0
TARA_120	0	0	0.76696498884737	0.641688947919748	0
TARA_121	0.0901669634667432	0	0.563092506371473	0.811502671200689	0.127515342612668
TARA_122	0.899579043894638	0.0696659499860994	0.42001014869319	0.0963569364955319	0.014526354741081
TARA_123	0.622210684728049	0.0479096318422441	0.675848527281532	0.392157237799302	0
TARA_124	0.753778361444409	0.0398198904901424	0.322270617573762	0.571291700612008	0
TARA_125	0.941351678826974	0.051457143326208	0.214233171383646	0.255564722622763	0
TARA_126	0.24198875709123	0	0.929173483997129	0.238866190694826	0.144986278733613
TARA_127	0.911961241924737	0.0315597201548902	0.391645827480987	0.118085660042063	0
TARA_128	0.415863940843976	0	0.800104595672801	0.432307551043215	0
TARA_129	0.881175685227012	0	0.405839724956714	0.187867287325545	0.153392997769474
TARA_130	0	0	0.235702260395516	0.97182531580755	0
TARA_131	0.0785674201318386	0	0.981306762925316	0.175682092231577	0
TARA_132	0	0	0.894427190999916	0.447213595499958	0
TARA_133	0.10833784750436	0	0.274075483931013	0.955586490018619	0
TARA_134	0.0652328073053442	0	0.517769356357615	0.853029644542372	0
TARA_135	0.105263157894737	0	0.414421467053253	0.903977054595667	0
TARA_136	0.522232967867094	0	0.564076074817766	0.639602149066831	0
TARA_137	0.0548821299948452	0	0.399547937320251	0.915067974300468	0
TARA_138	0.293821264124635	0	0.869135020266263	0.388688997388204	0.0848188929679971
TARA_139	0.776944844160742	0.0487979083712824	0.0523299268165348	0.62548944997498	0
TARA_140	0.043355498476206	0	0.231455024943138	0.971879041949383	0
TARA_141	0.162757691754232	0	0.33056243461532	0.929644238725775	0
TARA_142	0.21613729078332	0	0.267456251965305	0.862012583104595	0.372405869162747
TARA_143	0.188982236504614	0	0.267261241912424	0.944911182523068	0
TARA_144	0.0631613940799889	0	0.442129758559922	0.881246699103521	0.154713186938819
TARA_145	0	0	0.343592135468138	0.939118972465387	0
TARA_146	0	0	0.223606797749979	0.95524865872714	0.193649167310371
TARA_147	0	0	0.395586336490937	0.905875646555807	0.151329981691595
TARA_148	0.206284249251759	0	0.515710623129397	0.825136997007035	0.103142124625879
TARA_149	0.755138473203673	0	0.396472742381497	0.518874521662771	0.057831493196624
TARA_150	0.0622975375308383	0	0.454956887768865	0.881020224785585	0.113739221942216
TARA_151	0	0	0.856662691928355	0.515876954571596	0
TARA_152	0	0	0.304997140665209	0.952353266485733	0
