# Supplementary material for: The epibiotic life of the cosmopolitan diatom Fragilariopsis doliolus on heterotrophic ciliates in the open ocean
Source: ISME J. 2018 Jan 18;12(4):1094–108. doi: 10.1038/s41396-017-0029-1 (PMC5864193; doi:10.1038/s41396-017-0029-1)
Supplement: Supplementary file 13 — Table S7 [file 41396_2017_29_MOESM13_ESM.xlsx]

## Sheet: Feuil1
Node.1	Node.2	Best.Kullback.Leibler.score	Best.Spearman.score	Best.qvalue	Interaction.type	Environmental.driver.according.to.negative.interaction.information	Environmental.drivers.according.to.triplets	Oceanic.regions.affecting.edge	Size.fraction.of.node.1.in.interfraction.matrix	Size.fraction.of.node.2.in.interfraction.matrix	Source.matrices	Lineage.of.node.1	Lineage.of.node.2
a7cbcf338bce632eeb1d94a010707449	AACY020259437	1.3059	0.639049	0	copresence	none	[none]	none	none	none	20_180_DCM_prokeuk	|Eukaryota|Alveolata|Ciliophora|Spirotrichea|Choreotrichia|Choreotrichia_X|Choreotrichia_XX|Choreotrichia_XX+sp.	Bacteria;Bacteroidetes;Flavobacteria;Flavobacteriales;Cryomorphaceae;Owenweeksia;marine	metagenome
bb1755a743a843cf1c5da3f4a478a5dc	a7cbcf338bce632eeb1d94a010707449	1.81316	0.714295	0	copresence	none	[none]	none	none	none	180_2000_DCM_euk	|Eukaryota|Alveolata|Dinophyta|Dinophyceae|Dinophysiales|03|Dinophysiaceae	|Eukaryota|Alveolata|Ciliophora|Spirotrichea|Choreotrichia|Choreotrichia_X|Choreotrichia_XX|Choreotrichia_XX+sp.
45c92ab26bac617dac7cb31bbe51f605	a7cbcf338bce632eeb1d94a010707449	3.08019	0.512726	3.34e-16	copresence	none	[none]	none	180_2000_DCM	20_180_DCM	20_180_vs_180_2000_DCM_interfrac	|Eukaryota|Alveolata|Ciliophora|Spirotrichea|Choreotrichia|Tintinnidae|Amphorides|Amphorides+quadrilineata	|Eukaryota|Alveolata|Ciliophora|Spirotrichea|Choreotrichia|Choreotrichia_X|Choreotrichia_XX|Choreotrichia_XX+sp.
97f701d88be05151e37873cd5255fc38	a7cbcf338bce632eeb1d94a010707449	1.98935	0.72164	0	copresence	none	[none]	none	none	none	180_2000_DCM_euk	|Eukaryota|Alveolata|Ciliophora|Spirotrichea|Choreotrichia	|Eukaryota|Alveolata|Ciliophora|Spirotrichea|Choreotrichia|Choreotrichia_X|Choreotrichia_XX|Choreotrichia_XX+sp.
a7cbcf338bce632eeb1d94a010707449	6ff3de40b901e433be6b4112421a6b6b	1.91886	0.692677	0	copresence	none	[none]	none	none	none	180_2000_DCM_euk	|Eukaryota|Alveolata|Ciliophora|Spirotrichea|Choreotrichia|Choreotrichia_X|Choreotrichia_XX|Choreotrichia_XX+sp.	|Eukaryota|Alveolata|Apicomplexa|Apicomplexa_X|Apicomplexa_XX|Apicomplexa_XXX|Apicomplexa_XXXX|Apicomplexa_XXXX+sp.
b8b0d15cdaeb4cd15025248b94eeac24	a7cbcf338bce632eeb1d94a010707449	2.59746	0.685415	9.52e-13	copresence	none	[none]	none	none	none	180_2000_DCM_euk	|Eukaryota|Alveolata|Ciliophora|Spirotrichea|Choreotrichia|Tintinnidae|Eutintinnus|Eutintinnus+tenuis	|Eukaryota|Alveolata|Ciliophora|Spirotrichea|Choreotrichia|Choreotrichia_X|Choreotrichia_XX|Choreotrichia_XX+sp.
GQ347993	a7cbcf338bce632eeb1d94a010707449	2.67252	0.469334	0	copresence	none	[none]	none	none	none	180_2000_SUR_prokeuk	Bacteria;Bacteroidetes;Flavobacteria;Flavobacteriales;Flavobacteriaceae;NS4	marine	group;uncultured	Bacteroidetes	bacterium	|Eukaryota|Alveolata|Ciliophora|Spirotrichea|Choreotrichia|Choreotrichia_X|Choreotrichia_XX|Choreotrichia_XX+sp.
a7cbcf338bce632eeb1d94a010707449	bfd491e09bee7f96c0f7279b08b9a426	21.3853	-0.475486	4e-05	mutualExclusion	none	[none]	none	180_2000_SUR	20_180_SUR	20_180_vs_180_2000_SUR_interfrac	|Eukaryota|Alveolata|Ciliophora|Spirotrichea|Choreotrichia|Choreotrichia_X|Choreotrichia_XX|Choreotrichia_XX+sp.	|Eukaryota|Alveolata|Dinophyta|Dinophyceae
a7cbcf338bce632eeb1d94a010707449	973f92e9d9fb95387cfeb52da412485a	26.8483	-0.634344	7.25e-06	mutualExclusion	none	[none]	none	08_5_SUR	180_2000_SUR	[20_180_vs_180_2000_SUR_interfrac,	08_5_vs_180_2000_SUR_interfrac]	|Eukaryota|Alveolata|Ciliophora|Spirotrichea|Choreotrichia|Choreotrichia_X|Choreotrichia_XX|Choreotrichia_XX+sp.	|Eukaryota|Opisthokonta|Metazoa|Arthropoda|Crustacea|Maxillopoda|Copepoda|Calanoida|Sinocalanus|Sinocalanus+sinensis
a7cbcf338bce632eeb1d94a010707449	28f2a66617e7054692a228b307f7fa55	2.47353	0.547867	0	copresence	none	[none]	none	180_2000_SUR	08_5_SUR	08_5_vs_180_2000_SUR_interfrac	|Eukaryota|Alveolata|Ciliophora|Spirotrichea|Choreotrichia|Choreotrichia_X|Choreotrichia_XX|Choreotrichia_XX+sp.	|Bacteria|Planctomycetaceae|Rhodopirellula|baltica
a7cbcf338bce632eeb1d94a010707449	235f024d17ba30d4c14073e27a7adb9f	4.45626	0.590134	9.68e-15	copresence	none	[NO2]	none	20_180_SUR	180_2000_SUR	20_180_vs_180_2000_SUR_interfrac	|Eukaryota|Alveolata|Ciliophora|Spirotrichea|Choreotrichia|Choreotrichia_X|Choreotrichia_XX|Choreotrichia_XX+sp.	|Eukaryota|Hacrobia|Centroheliozoa|Centroheliozoa_X|Centroheliozoa_XX|Centroheliozoa_XXX|Centroheliozoa_XXXX|Centroheliozoa_XXXX+sp.
82d3228dd88c3d28e14e967fda635744	a7cbcf338bce632eeb1d94a010707449	2.37687	0.731405	7.17e-16	copresence	none	[none]	none	none	none	180_2000_DCM_euk	|Eukaryota|Rhizaria|Radiolaria|Acantharea|Arthracanthida-Symphyacanthida|Arthracanthida-Symphyacanthida_X|Hexaconus|Hexaconus+serratus	|Eukaryota|Alveolata|Ciliophora|Spirotrichea|Choreotrichia|Choreotrichia_X|Choreotrichia_XX|Choreotrichia_XX+sp.
a7cbcf338bce632eeb1d94a010707449	ce7ae98894b110b1de7e94954389be8e	2.54642	0.702387	0	copresence	none	[none]	none	none	none	180_2000_DCM_euk	|Eukaryota|Alveolata|Ciliophora|Spirotrichea|Choreotrichia|Choreotrichia_X|Choreotrichia_XX|Choreotrichia_XX+sp.	|Eukaryota|Opisthokonta
a7cbcf338bce632eeb1d94a010707449	9ef490dd7b606bcd55154741cde53671	3.23602	0.568839	1.81e-10	copresence	none	[none]	none	20_180_DCM	180_2000_DCM	20_180_vs_180_2000_DCM_interfrac	|Eukaryota|Alveolata|Ciliophora|Spirotrichea|Choreotrichia|Choreotrichia_X|Choreotrichia_XX|Choreotrichia_XX+sp.	|Eukaryota|Opisthokonta|Metazoa|Mollusca|Gastropoda|Caenogastropoda
a7cbcf338bce632eeb1d94a010707449	EU801174	1.62635	0.734914	0	copresence	none	[none]	none	none	none	20_180_SUR_prokeuk	|Eukaryota|Alveolata|Ciliophora|Spirotrichea|Choreotrichia|Choreotrichia_X|Choreotrichia_XX|Choreotrichia_XX+sp.	Bacteria;Proteobacteria;Betaproteobacteria;Methylophilales;Methylophilaceae;OM43	clade;uncultured	bacterium
a7cbcf338bce632eeb1d94a010707449	EU570897	2.94256	0.513913	0	copresence	none	[none]	none	none	none	180_2000_SUR_prokeuk	|Eukaryota|Alveolata|Ciliophora|Spirotrichea|Choreotrichia|Choreotrichia_X|Choreotrichia_XX|Choreotrichia_XX+sp.	Bacteria;Actinobacteria;Acidimicrobiia;Acidimicrobiales;OCS155	marine	group;uncultured	bacterium
a7cbcf338bce632eeb1d94a010707449	d8804682e1297dfc0565f0bfd6bce2da	20.0314	-0.536927	0.000835	mutualExclusion	none	[none]	none	20_180_DCM	180_2000_DCM	20_180_vs_180_2000_DCM_interfrac	|Eukaryota|Alveolata|Ciliophora|Spirotrichea|Choreotrichia|Choreotrichia_X|Choreotrichia_XX|Choreotrichia_XX+sp.	|Eukaryota|Rhizaria|Radiolaria|Polycystinea|Collodaria-Nassellarida|Collodaria|Collosphaera|Collosphaera+globularis-huxleyi
ada78ef6219982505d8f93be174edf7b	a7cbcf338bce632eeb1d94a010707449	2.70311	0.460824	0	copresence	none	[none]	none	20_180_SUR	180_2000_SUR	20_180_vs_180_2000_SUR_interfrac	|Eukaryota|Stramenopiles|Stramenopiles_X|Bacillariophyta|Bacillariophyta_X|Polar-centric-Mediophyceae|Ditylum|Ditylum+brightwellii	|Eukaryota|Alveolata|Ciliophora|Spirotrichea|Choreotrichia|Choreotrichia_X|Choreotrichia_XX|Choreotrichia_XX+sp.
a7cbcf338bce632eeb1d94a010707449	58539301e91c2b71d1e8d5072918f02c	21.9792	-0.386628	3.86e-09	mutualExclusion	none	[none]	none	180_2000_SUR	20_180_SUR	20_180_vs_180_2000_SUR_interfrac	|Eukaryota|Alveolata|Ciliophora|Spirotrichea|Choreotrichia|Choreotrichia_X|Choreotrichia_XX|Choreotrichia_XX+sp.	|Eukaryota|Alveolata
9c97b82a7a7cada41d9f6db3b0a2f3e1	a7cbcf338bce632eeb1d94a010707449	1.35856	0.644006	0	copresence	none	[none]	none	none	none	180_2000_DCM_euk	|Eukaryota|Alveolata|Ciliophora|Oligohymenophorea|Scuticociliatia	|Eukaryota|Alveolata|Ciliophora|Spirotrichea|Choreotrichia|Choreotrichia_X|Choreotrichia_XX|Choreotrichia_XX+sp.
d1a5de4294aac8e9b9187d1e570f94b0	a7cbcf338bce632eeb1d94a010707449	20.8699	-0.458379	2.09e-13	mutualExclusion	none	[none]	none	20_180_SUR	180_2000_SUR	20_180_vs_180_2000_SUR_interfrac	|Eukaryota|Alveolata|Dinophyta|Dinophyceae|Uncultured|69|Uncultured-X|Uncultured-XX|dinoflagellate	|Eukaryota|Alveolata|Ciliophora|Spirotrichea|Choreotrichia|Choreotrichia_X|Choreotrichia_XX|Choreotrichia_XX+sp.
42f8614e194ecbedc984c98e87bc59e1	a7cbcf338bce632eeb1d94a010707449	2.10954	0.814269	0	copresence	none	[none]	none	none	none	180_2000_DCM_euk	|Eukaryota|Alveolata|Dinophyta|Syndiniales|MALV-I|MALV-I-Clade-3|MALV-I-Clade-3_X|MALV-I-Clade-3_X+sp.	|Eukaryota|Alveolata|Ciliophora|Spirotrichea|Choreotrichia|Choreotrichia_X|Choreotrichia_XX|Choreotrichia_XX+sp.
a7cbcf338bce632eeb1d94a010707449	e16f63411f69ad864bd504118029a344	3.5957	0.527684	3.78e-14	copresence	none	[Mean-Chloro-HPLC-adjusted-mg-Chl-m3,	Mean-bbp470-adj-in-situ-dark-m-1]	none	20_180_SUR	180_2000_SUR	20_180_vs_180_2000_SUR_interfrac	|Eukaryota|Alveolata|Ciliophora|Spirotrichea|Choreotrichia|Choreotrichia_X|Choreotrichia_XX|Choreotrichia_XX+sp.	|Eukaryota|Opisthokonta|Metazoa|Arthropoda|Crustacea|Maxillopoda|Copepoda|Cyclopoida
3509c66374e1f771d37377d6759ef570	a7cbcf338bce632eeb1d94a010707449	2.89822	0.552361	1.49e-07	copresence	none	[none]	none	180_2000_DCM	20_180_DCM	20_180_vs_180_2000_DCM_interfrac	|Eukaryota|Opisthokonta|Metazoa|Cnidaria|Cnidaria_X|Hydrozoa	|Eukaryota|Alveolata|Ciliophora|Spirotrichea|Choreotrichia|Choreotrichia_X|Choreotrichia_XX|Choreotrichia_XX+sp.
a7cbcf338bce632eeb1d94a010707449	377a558cebbb21737613c05bc1cca72c	2.25023	0.646577	0	copresence	none	[none]	none	none	none	180_2000_DCM_euk	|Eukaryota|Alveolata|Ciliophora|Spirotrichea|Choreotrichia|Choreotrichia_X|Choreotrichia_XX|Choreotrichia_XX+sp.	|Eukaryota|Alveolata|Dinophyta|Dinophyceae
a7cbcf338bce632eeb1d94a010707449	00693e261da9fcbd08b3cb1676bc21b7	3.46382	0.577078	0	copresence	none	[Mean-Chloro-HPLC-adjusted-mg-Chl-m3,	NO2]	none	180_2000_SUR	08_5_SUR	08_5_vs_180_2000_SUR_interfrac	|Eukaryota|Alveolata|Ciliophora|Spirotrichea|Choreotrichia|Choreotrichia_X|Choreotrichia_XX|Choreotrichia_XX+sp.	|Eukaryota|Alveolata|Ciliophora|Spirotrichea|Oligotrichia|Strombidiidae|Strombidiidae_X|Strombidiidae_X+sp.
669e66ef8ad261f8ba3f131b410a1d94	a7cbcf338bce632eeb1d94a010707449	22.2823	-0.453657	0.000164	mutualExclusion	none	[none]	none	20_180_SUR	180_2000_SUR	20_180_vs_180_2000_SUR_interfrac	|Eukaryota|Alveolata|Dinophyta|Dinophyceae|Gonyaulacales	|Eukaryota|Alveolata|Ciliophora|Spirotrichea|Choreotrichia|Choreotrichia_X|Choreotrichia_XX|Choreotrichia_XX+sp.
a7cbcf338bce632eeb1d94a010707449	63c454e34c8f4608745373c44ea6a718	2.03666	0.746475	0	copresence	none	[none]	none	none	none	180_2000_DCM_euk	|Eukaryota|Alveolata|Ciliophora|Spirotrichea|Choreotrichia|Choreotrichia_X|Choreotrichia_XX|Choreotrichia_XX+sp.	|Eukaryota|Alveolata|Dinophyta|Dinophyceae|Gymnodiniales|13|Gymnodiniaceae|Cochlodinium_01|fulvescens
a7cbcf338bce632eeb1d94a010707449	55aadff48076460094a14661142f873a	1.08549	0.695666	0	copresence	none	[none]	none	none	none	180_2000_DCM_euk	|Eukaryota|Alveolata|Ciliophora|Spirotrichea|Choreotrichia|Choreotrichia_X|Choreotrichia_XX|Choreotrichia_XX+sp.	|Eukaryota|Alveolata|Dinophyta|Dinophyceae|Gymnodiniales|28|Gymnodiniaceae|Gymnodinium_06
4f25f15704d71a5d0c5eb62de8bb03f1	a7cbcf338bce632eeb1d94a010707449	3.75484	0.519942	1.64e-13	copresence	none	[none]	none	180_2000_SUR	20_180_SUR	20_180_vs_180_2000_SUR_interfrac	|Eukaryota|Alveolata|Apicomplexa|Apicomplexa_X|Apicomplexa_XX|Apicomplexa_XXX|Apicomplexa_XXXX|Apicomplexa_XXXX+sp.	|Eukaryota|Alveolata|Ciliophora|Spirotrichea|Choreotrichia|Choreotrichia_X|Choreotrichia_XX|Choreotrichia_XX+sp.
a7cbcf338bce632eeb1d94a010707449	334bda51241d993f8ff8874ecd5d5926	3.88541	0.436155	6.34e-09	copresence	none	[NO2]	none	20_180_SUR	180_2000_SUR	20_180_vs_180_2000_SUR_interfrac	|Eukaryota|Alveolata|Ciliophora|Spirotrichea|Choreotrichia|Choreotrichia_X|Choreotrichia_XX|Choreotrichia_XX+sp.	|Eukaryota|Opisthokonta|Metazoa|Arthropoda|Crustacea|Maxillopoda|Copepoda|Cyclopoida|Oithona|Oithona+sp.
bd3dfed0f3a1706edef93eb714f92970	a7cbcf338bce632eeb1d94a010707449	1.97648	0.425018	0	copresence	none	[none]	none	180_2000_SUR	20_180_SUR	20_180_vs_180_2000_SUR_interfrac	|Eukaryota|Opisthokonta|Metazoa|Urochordata|Urochordata_X|Ascidiacea|Salpa|Salpa+maxima	|Eukaryota|Alveolata|Ciliophora|Spirotrichea|Choreotrichia|Choreotrichia_X|Choreotrichia_XX|Choreotrichia_XX+sp.
cb6383e37ce8b527d145b7a00a478a76	a7cbcf338bce632eeb1d94a010707449	23.7144	-0.522638	1.18e-08	mutualExclusion	none	[none]	none	180_2000_SUR	08_5_SUR	08_5_vs_180_2000_SUR_interfrac	|Eukaryota|Alveolata|Dinophyta|Dinophyceae|Peridiniales|26|Blastodiniaceae|Blastodinium_05|oviforme	|Eukaryota|Alveolata|Ciliophora|Spirotrichea|Choreotrichia|Choreotrichia_X|Choreotrichia_XX|Choreotrichia_XX+sp.
54a5811cd87895353a7f7d552440f157	a7cbcf338bce632eeb1d94a010707449	1.22167	0.533646	0	copresence	none	[NO2]	none	180_2000_SUR	20_180_SUR	20_180_vs_180_2000_SUR_interfrac	|Eukaryota|Stramenopiles|Stramenopiles_X|Bacillariophyta|Bacillariophyta_X	|Eukaryota|Alveolata|Ciliophora|Spirotrichea|Choreotrichia|Choreotrichia_X|Choreotrichia_XX|Choreotrichia_XX+sp.
a7cbcf338bce632eeb1d94a010707449	HQ163172	2.96482	0.563166	0	copresence	none	[none]	none	none	none	180_2000_SUR_prokeuk	|Eukaryota|Alveolata|Ciliophora|Spirotrichea|Choreotrichia|Choreotrichia_X|Choreotrichia_XX|Choreotrichia_XX+sp.	Bacteria;Proteobacteria;Gammaproteobacteria;Oceanospirillales;JL_ETNP_Y6;uncultured	gamma	proteobacterium
HQ671881	a7cbcf338bce632eeb1d94a010707449	1.52172	0.66277	0	copresence	none	[none]	none	none	none	20_180_DCM_prokeuk	Bacteria;Proteobacteria;Gammaproteobacteria;Oceanospirillales;SAR86	clade;uncultured	bacterium	|Eukaryota|Alveolata|Ciliophora|Spirotrichea|Choreotrichia|Choreotrichia_X|Choreotrichia_XX|Choreotrichia_XX+sp.
a7cbcf338bce632eeb1d94a010707449	80f65599e02cc679be49de70e12441cd	2.40939	0.71642	0	copresence	none	[none]	none	none	none	180_2000_DCM_euk	|Eukaryota|Alveolata|Ciliophora|Spirotrichea|Choreotrichia|Choreotrichia_X|Choreotrichia_XX|Choreotrichia_XX+sp.	|Eukaryota|Opisthokonta|Metazoa|Platyhelminthes|Turbellaria|Seriata|Archimonocelis|Archimonocelis+crucifera
a7cbcf338bce632eeb1d94a010707449	3a15b2539e8b3d20b0c1f126cd82ea97	21.3535	-0.392038	7.62e-07	mutualExclusion	none	[none]	none	180_2000_SUR	20_180_SUR	20_180_vs_180_2000_SUR_interfrac	|Eukaryota|Alveolata|Ciliophora|Spirotrichea|Choreotrichia|Choreotrichia_X|Choreotrichia_XX|Choreotrichia_XX+sp.	|Eukaryota|Rhizaria|Radiolaria|Acantharea|Chaunacanthida|Chaunacanthida_X|Symphyacanthida|Symphyacanthida+sp.
