# Supplementary material for: The epibiotic life of the cosmopolitan diatom Fragilariopsis doliolus on heterotrophic ciliates in the open ocean
Source: ISME J. 2018 Jan 18;12(4):1094–108. doi: 10.1038/s41396-017-0029-1 (PMC5864193; doi:10.1038/s41396-017-0029-1)
Supplement: Supplementary file 14 — Table S8 [file 41396_2017_29_MOESM14_ESM.xlsx]

## Sheet: Table S8 | Raw counts
Fraction	Station	ml sample examined	Fixator	Amphorellopsis laevis	Amphorellopsis quinquealata	Amphorellopsis tetragona	Eutintinnus procurrens	Eutintinnus apertus	Eutintinnus elegans	Eutintinnus elongatus	Eutintinnus fraknoi	Eutintinnus lusus-undae	Eutinrinnus macilentus	Eutintinnus stramentus	Eutintinnus tubulosus	Eutintinnus sp 22Ø	Salpingella acuminata	Salpingella acuminatoides	Salpingella attenuata	Salpingella curta/Fragilariopsis	Salpingella curta	Salpingella decurtata	Salpingella decurtata/Fragilariopsis	Salpingella faurei	Salpingella faurei/Fragilariopsis	Salpingella subconica	Total Tintinnid Cells Encountered
20-180	66	2	Formol					1		41	15				80		30				14			1			216
20-180	7	3	Formol					8			68	122					20		2		43			6			337
20-180	18	2	Formol					2	13		13	21					4				2						529
20-180	32	1	Formol					22			44				50				3					1			568
20-180	34	1	Formol					1		1		5															174
20-180	39	1	Formol					4			6		15											9			100
20-180	41	1	Formol					5			12		42														268
20-180	42	1	Lugol							18																	153
20-180	43	1	Formol					1			2		114				1					1					192
20-180	45	3	Formol					7		5	5		7														379
20-180	52	3	Lugol							60		31												2			349
20-180	53	1	Formol					4			10		1														190
20-180	54	1	Lugol						1		1				2												275
20-180	56	3	Lugol	0	0																						0
20-180	57	1	Lugol																								17
20-180	58	1	Lugol																								30
20-180	62	1	Lugol													1											27
20-180	64	3	Lugol									17															229
20-180	65	3	Lugol									8						1									98
20-180	66	1	Lugol									8	6											27	24		419
20-180	66	3	Lugol									1	2											7			429
20-180	67	4	Lugol																								52
20-180	68	2	Lugol					1																14			469
20-180	70	2	Unknown					2																1			524
20-180	72	2	Unknown	1				2				2					1				2						299
20-180	76	2	Lugol		1																						90
20-180	78	2	Unknown				1	2																			93
20-180	82	2	Lugol																								8
20-180	84	2	Lugol		4																			2			57
20-180	85	2	Lugol	0	0		0	0		0		0					0	0			0			0			0
20-180	98	1	Lugol			2						5															100
20-180	102	1.5	Lugol								18													381			852
20-180	102	0.5	Formol								10		2							289				20			551
20-180	109	1	Unknown					1			1	2															192
20-180	111	1	Unknown							2	3	4												13			161
20-180	122	1	Lugol								7										1			1			149
20-180	123	1	Lugol								33				1									1			245
20-180	124	1	Lugol								157				23									6			1138
20-180	125	1	Lugol								21				1									5			587
20-180	139	0.5	Formol								5		2							1		4	3	6	73		254
20-180	139	0.5	Lugol								4		1								2			28	1		230

## Sheet: Table S8 | Concentration factor
Dataset Unicode	ID code	Station	Depth	Legend	Samples Type	Sample Volume (ml)	Concentration Factor
S066--D0--R37--G100002010--A140503--P88323	G100002010--A140503	S066	SURF	S066-SURF	H20	0.3	16934.7
S070--D0--R37--G100002119--A140501--P88323	G100002119--A140501	S070	SURF	S070-SURF	H20	0.4	28596.9
S102--D0--R37--G100009641--A140808--P90117	G100009641--A140808	S102	SURF	S102-SURF	H20	0.1	10545.8
S102--D1--R37--G100009643--A140808--P90117	G100009643--A140808	S102	DCM	S102-DCM	H20	0.1	5195.94
S106--D0--R37--G100008879--A140807--P90117	G100008879--A140807	S106	SURF	S106-SURF	H20	0.2	8813.85
S106--D1--R37--G100008881--A140807--P90117	G100008881--A140807	S106	DCM	S106-DCM	H20	0.1	5657.8
S109--D0--R37--G100008821--A140806--P90117	G100008821--A140806	S109	SURF	S109-SURF	H20	0.2	13163
S109--D1--R37--G100008823--A140806--P90117	G100008823--A140806	S109	DCM	S109-DCM	H20	0.1	10622.8
S122--D1--R37--G100010229--A140326--P101603	G100010229--A140326	S122	DCM	S122-DCM	H20	0.1	30829.2
S122--D1--R37--G100010229--A140414--P101603	G100010229--A140414	S122	DCM	S122-DCM	H20	0.1	30829.2
	sum of both S122 replicates	S122	DCM	S122-DCM	H20	0.2	30829.2
S124--D0--R37--G100010651--A140326--P101603	G100010651--A140326	S124	SURF	S124-SURF	H20	0.1	35178.4
S124--D0--R37--G100010651--A140414--P101603	G100010651--A140414	S124	SURF	S124-SURF	H20	0.1	35178.4
	sum of both S124 replicates	S124	SURF	S124-SURF	H20	0.2	35178.4
S137--D0--R37--G100007190--A140523--P88513	G100007190--A140523	S137	SURF	S137-SURF	H20	0.3	3425.47
S137--D1--R37--G100007196--A140523--P88513	G100007196--A140523	S137	DCM	S137-DCM	H20	0.1	5388.38
S139--D0--R37--G100006149--A140521--P88510	G100006149--A140521	S139	SURF	S139-SURF	H20	0.1	7851.64
